# Supplementary material for: Heritable Gut Microbiome Associated with Salmonella enterica Serovar Pullorum Infection in Chickens
Source: mSystems. 2021 Jan 5;6(1):e01192-20. doi: 10.1128/mSystems.01192-20 (PMC7786134; doi:10.1128/mSystems.01192-20)
Supplement: TABLE S3 [file mSystems.01192-20-st003.xlsx]

## Sheet: Sheet1
Group	Position	Gene Name	Chr	Start	End	Ref	Alt	P-value
Group N
	intergenic	IFRD1(dist=12091),ZNF277(dist=28647)	chr1	27080676	27080676	T	C	1.33626e-07
	intergenic	IFRD1(dist=12124),ZNF277(dist=28614)	chr1	27080709	27080709	T	C	1.33626e-07
	intergenic	CNOT4(dist=54011),WDR91(dist=5127)	chr1	47899844	47899844	C	T	1.32405e-07
	intergenic	HIST2H3L(dist=3943),HIST2H4B(dist=1915)	chr1	48093221	48093221	G	A	1.44502e-07
	intergenic	LARGE1(dist=78352),TIMP3(dist=62870)	chr1	53032155	53032155	C	T	2.70525e-07
	intergenic	LARGE1(dist=78357),TIMP3(dist=62865)	chr1	53032160	53032160	C	T	2.70525e-07
	intergenic	KRAS(dist=708629),FGFR1OP2(dist=65701)	chr1	67917751	67917751	T	C	2.01926e-07
	intergenic	KRAS(dist=708630),FGFR1OP2(dist=65700)	chr1	67917752	67917752	G	A	4.16306e-08
	intergenic	METTL16(dist=274343),RABL3(dist=72700)	chr1	80483593	80483593	A	C	8.89527e-09
	intergenic	POPDC2(dist=46870),ATP1A1(dist=29274)	chr1	81000919	81000919	A	G	1.73369e-09
	downstream	B3GAT1L(dist=537)	chr1	81424667	81424667	T	C	8.58316e-08
	intronic	SH3KBP1	chr1	121395823	121395823	C	G	2.99769e-07
	intergenic	EGFL6(dist=117719),MID1(dist=1012982)	chr1	124990713	124990713	C	G	2.56525e-07
	intergenic	FGF14(dist=1154717),UBAC2(dist=36724)	chr1	145946882	145946882	T	C	1.38949e-07
	intergenic	FZD4(dist=345821),MIR1664(dist=1017231)	chr1	190363180	190363180	A	C	1.00387e-08
	intergenic	FZD4(dist=345822),MIR1664(dist=1017230)	chr1	190363181	190363181	G	A	1.00387e-08
	intergenic	ABCF2(dist=112876),SLC4A2(dist=33484)	chr2	282784	282784	A	G	5.27312e-09
	intronic	SSPO	chr2	471196	471196	T	C	1.58439e-07
	intergenic	MIR1639(dist=74029),MYL3(dist=91455)	chr2	3421214	3421214	T	C	1.12426e-10
	intergenic	LYRM4(dist=661577),TUBB2B(dist=92275)	chr2	66187108	66187108	G	A	2.63874e-08
	intronic	CA2	chr2	122776662	122776662	A	G	2.04916e-07
	intergenic	EBAG9(dist=15593),NONE(dist=NONE)	chr2	132597959	132597959	C	A	1.8601e-07
	intergenic	HAS2(dist=419225),DERL1(dist=107438)	chr2	137793615	137793615	A	C	5.04749e-08
	intergenic	MIR30D(dist=25290),COL22A1(dist=1881772)	chr2	142673091	142673091	T	C	6.8192e-08
	intergenic	MIR1770(dist=158710),ARC(dist=1939079)	chr2	146060913	146060913	C	T	2.37883e-08
	upstream	PTK7(dist=533)	chr3	4391891	4391891	G	A	2.52998e-07
	intergenic	GCM1(dist=7104),FBXO9(dist=2787)	chr3	88318044	88318044	T	C	1.01293e-08
	intergenic	GCM1(dist=7118),FBXO9(dist=2773)	chr3	88318058	88318058	T	C	1.01293e-08
	intergenic	HS6ST2(dist=69161),MIR20B(dist=204588)	chr4	3763039	3763039	T	C	1.26699e-07
	intergenic	COMMD5(dist=42658),NRK(dist=426391)	chr4	16773896	16773896	T	G	3.33886e-09
	intergenic	ELMOD2(dist=60429),ZNF330(dist=156255)	chr4	29755034	29755034	C	A	5.00317e-08
	intergenic	CD8A(dist=62922),CD8A(dist=27482)	chr4	85732364	85732364	T	C	2.90292e-07
	intronic	CTNNA2	chr4	87757311	87757311	T	A	1.26574e-07
	intergenic	GNOT2(dist=59325),LBX2(dist=1143770)	chr4	89789245	89789245	A	C	4.9426e-09
	intergenic	FJX1(dist=290619),RAG1(dist=31244)	chr5	19711089	19711089	A	G	2.41201e-07
	intergenic	ZC3H14(dist=642547),PSMC1(dist=10076)	chr5	43991670	43991670	A	G	2.6437e-07
	intergenic	P4HA1(dist=1169),DNAJB12(dist=216036)	chr6	11936738	11936738	A	G	9.33137e-08
	intronic	CHN1	chr7	16796899	16796899	C	A	7.6977e-08
	UTR3	TNS1(NM_205455:c.*480T>A)	chr7	22645468	22645468	T	A	6.22866e-08
	intergenic	LHX9(dist=629151),CDC73(dist=475455)	chr8	3308922	3308922	T	A	1.351e-08
	intergenic	LHX9(dist=629170),CDC73(dist=475436)	chr8	3308941	3308941	T	A	1.351e-08
	intergenic	LHX9(dist=629196),CDC73(dist=475410)	chr8	3308967	3308967	C	G	1.351e-08
	intergenic	RGS4(dist=20893),HSD17B7(dist=94137)	chr8	4093082	4093082	A	G	1.32983e-07
	intergenic	MIR1801(dist=42366),TMEM121(dist=23992)	chr8	4243076	4243076	T	C	6.6477e-08
	intergenic	ITPA(dist=19188),FMO3(dist=82557)	chr8	5110258	5110258	C	T	8.0469e-08
	intergenic	MGST3(dist=25764),UCK2(dist=4414)	chr8	5884289	5884289	A	G	2.31564e-07
	UTR3	RGS16(NM_001277544:c.*160A>G)	chr8	5985414	5985414	A	G	2.25603e-07
	intergenic	RALGPS2(dist=140460),SEC16B(dist=65670)	chr8	6932567	6932567	T	C	2.98714e-08
	intergenic	RALGPS2(dist=148405),SEC16B(dist=57725)	chr8	6940512	6940512	C	T	8.3668e-08
	intergenic	SEC16B(dist=128630),TNR(dist=249283)	chr8	7138154	7138154	A	C	3.74918e-10
	intergenic	SH3GLB1(dist=90773),CYR61(dist=153843)	chr8	16433999	16433999	A	G	2.48366e-07
	UTR3	ST3GAL3(NM_001291755:c.*475A>G,NM_001291756:c.*475A>G)	chr8	20681227	20681227	A	G	1.43684e-07
	intronic	GPC1	chr9	2879441	2879441	G	A	4.0032e-10
	intergenic	GPC1(dist=65339),IMP4(dist=508437)	chr9	3095314	3095314	T	C	8.41015e-08
	intergenic	SOX14(dist=110674),CRYGS(dist=27747)	chr9	4488823	4488823	A	G	4.06659e-08
	intergenic	TP63(dist=171635),MIR1653(dist=54770)	chr9	14436722	14436722	C	G	9.90101e-08
	intergenic	NMUR1(dist=12057),CHRND(dist=298070)	chr9	15458220	15458220	G	C	1.98439e-07
	intergenic	AP2M1(dist=6256),PSMD2(dist=42293)	chr9	16002971	16002971	T	C	8.06441e-10
	intergenic	POLR2H(dist=14859),FETUB(dist=182593)	chr9	16120538	16120538	G	C	2.7893e-08
	intergenic	TBL1XR1(dist=513082),NLGN1(dist=183627)	chr9	18697370	18697370	C	T	2.732e-07
	intergenic	MIR1754(dist=37113),MIR1793(dist=62129)	chr9	23630651	23630651	C	T	2.07072e-09
	intronic	PKM	chr10	2036535	2036535	A	G	2.65015e-08
	intergenic	KIF23(dist=91303),MORF4L1(dist=205575)	chr10	19883912	19883912	T	G	2.97572e-07
	intergenic	AP3S2(dist=5308),IDH2(dist=12965)	chr10	20453444	20453444	A	G	5.95768e-09
	intergenic	CTRB2(dist=7418),CFDP1(dist=1948)	chr11	1978985	1978985	A	C	2.61358e-10
	intergenic	CDH5(dist=220240),CDH11(dist=351235)	chr11	11768138	11768138	G	A	3.33935e-08
	intergenic	CDH5(dist=220307),CDH11(dist=351168)	chr11	11768205	11768205	A	G	2.99464e-08
	intergenic	CDH11(dist=35463),CDH8(dist=590091)	chr11	12234120	12234120	G	A	7.7114e-08
	intergenic	MAP1LC3B2(dist=54086),KLHDC4(dist=53368)	chr11	17859200	17859200	C	G	2.24764e-08
	intronic	BANP	chr11	18020410	18020410	G	T	8.84996e-09
	intergenic	NPRL2(dist=7316),CISH(dist=389574)	chr12	1874457	1874457	T	C	7.56176e-11
	intergenic	NPRL2(dist=28025),CISH(dist=368865)	chr12	1895166	1895166	A	C	6.73053e-08
	intergenic	RAD54L2(dist=31424),FANCD2(dist=4490)	chr12	3150906	3150906	C	G	1.2957e-08
	intergenic	FBXW11(dist=92152),FGF18(dist=217245)	chr13	3729901	3729901	G	A	2.54321e-10
	intronic	WWC1	chr13	5543793	5543793	G	A	1.09957e-07
	intergenic	RBM22(dist=44559),RPS14(dist=10195)	chr13	13834238	13834238	G	C	3.18156e-09
	intergenic	GET4(dist=11881),COX19(dist=37942)	chr14	2600928	2600928	A	G	1.54918e-08
	intergenic	GPER1(dist=27409),MAFK(dist=211134)	chr14	2788494	2788494	C	T	1.16154e-07
	intergenic	MIR1636(dist=12472),ATP6V0A2(dist=208682)	chr15	5003128	5003128	A	T	3.21051e-08
	intergenic	SNRPD3(dist=37875),SPECC1L(dist=46599)	chr15	8757343	8757343	A	G	1.34669e-07
	intronic	SPECC1L	chr15	8856722	8856722	C	G	1.28683e-07
	intronic	SPECC1L	chr15	8856745	8856745	C	T	1.28683e-07
	intronic	SPECC1L	chr15	8856746	8856746	A	G	1.28683e-07
	intronic	NIPSNAP1	chr15	11392357	11392357	T	C	9.01578e-09
	intronic	NIPSNAP1	chr15	11392381	11392381	C	T	1.47283e-09
	intergenic	EWSR1(dist=24867),TESC(dist=146741)	chr15	11481930	11481930	A	G	1.57037e-08
	intergenic	EWSR1(dist=24893),TESC(dist=146715)	chr15	11481956	11481956	G	A	1.81374e-08
	intergenic	EWSR1(dist=34963),TESC(dist=136645)	chr15	11492026	11492026	G	A	6.42076e-11
	intergenic	SDSL(dist=3354),NONE(dist=NONE)	chr15	12869777	12869777	G	A	5.33064e-08
	intergenic	SDSL(dist=3367),NONE(dist=NONE)	chr15	12869790	12869790	G	A	5.33064e-08
	intronic	VAV2	chr17	7443154	7443154	A	G	1.22924e-08
	intergenic	WDR5(dist=62483),COL5A1(dist=164095)	chr17	7570174	7570174	G	A	3.51852e-08
	intergenic	WDR5(dist=109332),COL5A1(dist=117246)	chr17	7617023	7617023	T	C	2.09392e-09
	intronic	CSNK1D	chr18	4856090	4856090	T	G	4.23497e-08
	intergenic	SLC16A3(dist=20760),FASN(dist=15289)	chr18	4896800	4896800	C	T	2.88854e-07
	upstream	CHCHD2,VKORC1L1(dist=808)	chr19	5055008	5055008	A	G	1.20366e-07
	intronic	ZSWIM7	chr19	6600269	6600269	G	T	1.49568e-07
	intronic	RALGAPB	chr20	813018	813018	G	A	1.73754e-08
	intergenic	MYH7B(dist=106708),MYBL2(dist=889206)	chr20	2723205	2723205	G	A	3.21445e-08
	intergenic	ADRM1(dist=110225),GATA5(dist=78642)	chr20	7941040	7941040	T	C	2.46802e-07
	intergenic	RPL22(dist=3351),DFFB(dist=271931)	chr21	648823	648823	G	A	3.09173e-08
	intergenic	TGFA(dist=241249),IL1B(dist=757958)	chr22	4413687	4413687	G	C	2.40708e-07
	intergenic	TGFA(dist=612272),IL1B(dist=386935)	chr22	4784710	4784710	G	A	3.62909e-09
	intergenic	TGFA(dist=952387),IL1B(dist=46820)	chr22	5124825	5124825	A	C	2.73728e-07
	intronic	LIN28A	chr23	287497	287497	C	G	1.35905e-09
	intergenic	SERINC2(dist=82219),EDN2(dist=252646)	chr23	810684	810684	C	A	2.56739e-07
	intronic	ZDHHC18	chr23	1899399	1899399	C	T	1.44006e-07
	intergenic	GJA4(dist=280374),COL9A2(dist=143019)	chr23	4876782	4876782	T	C	1.46434e-07
	intergenic	GJA4(dist=280390),COL9A2(dist=143003)	chr23	4876798	4876798	C	T	1.46434e-07
	intergenic	NFRKB(dist=151161),NTM(dist=156996)	chr24	1736861	1736861	T	C	1.5584e-07
	intronic	NTM	chr24	1961798	1961798	T	C	1.57228e-08
	intergenic	ATP12A(dist=86408),HSPA8(dist=121317)	chr24	2981583	2981583	T	A	2.12178e-07
	intergenic	OAF(dist=194919),THY1(dist=134176)	chr24	4068264	4068264	T	C	2.43621e-07
	intergenic	USF1(dist=8411),LOC101750739(dist=9479)	chr25	25774	25774	A	G	2.21273e-07
	intergenic	S100A6(dist=5362),S100A1(dist=13782)	chr25	3314629	3314629	G	A	6.04464e-08
	intergenic	CATSPER2(dist=45416),ARL8A(dist=20998)	chr26	334157	334157	G	A	2.81468e-07
	intergenic	AVPR1B(dist=122655),RASSF5(dist=5483)	chr26	2491238	2491238	A	C	1.03663e-07
	intergenic	RHOC(dist=35042),SLC16A1(dist=19941)	chr26	3591463	3591463	T	C	3.63323e-08
	intronic	SLC16A1	chr26	3619071	3619071	A	G	8.44555e-09
	intergenic	TAF11(dist=19614),SNRPC(dist=10738)	chr26	4295302	4295302	A	G	3.80033e-08
	intergenic	METTL2A(dist=74979),ACE(dist=227598)	chr27	4838959	4838959	T	C	2.26858e-08
	intronic	CBX1	chr27	6475157	6475157	T	C	8.43532e-10
	intronic	NFE2L1	chr27	6485784	6485784	A	G	1.6923e-10
	intronic	ERBB2	chr27	7052347	7052347	C	T	1.69644e-07
	intronic	IKZF3	chr27	7084369	7084369	C	T	1.31351e-08
	intergenic	THRA(dist=34766),RARA(dist=24337)	chr27	7198214	7198214	C	T	1.83088e-07
	intergenic	HCRT(dist=10241),STAT5B(dist=6706)	chr27	7688182	7688182	C	G	4.13032e-08
	intronic	CHIR-AB3,LOC425534	chr31	3944880	3944880	G	C	5.4063e-08
	intergenic	SP1(dist=15065),MIR7477(dist=35999)	chr33	7405629	7405629	T	C	3.58591e-08
	intergenic	NONE(dist=NONE),NONE(dist=NONE)	chrW	11122319	11122319	C	T	8.43144e-13
	intergenic	NONE(dist=NONE),NONE(dist=NONE)	chrW	54923180	54923180	A	G	2.40004e-09
Group P
	intergenic	COL4A2(dist=127079),MIR1736(dist=17852)	chr1	140517222	140517222	A	T	3.97016e-09
	intergenic	COL4A2(dist=127081),MIR1736(dist=17850)	chr1	140517224	140517224	T	C	3.97016e-09
	intergenic	MIR1708(dist=66764),RPS3(dist=41886)	chr1	196596486	196596486	T	C	4.2492e-08
	intergenic	MIR1806(dist=1934824),NONE(dist=NONE)	chr1	97169200	97169200	G	A	4.64977e-08
	intergenic	UCHL3(dist=537850),BORA(dist=666574)	chr1	156955164	156955164	C	G	1.09064e-07
	intergenic	POU2F1(dist=146901),ZFP92(dist=26077)	chr1	93271954	93271954	T	C	1.23583e-07
	intergenic	NEDD1(dist=177215),MIR1691(dist=24348)	chr1	46243352	46243352	C	T	1.98751e-07
	intergenic	MAF(dist=330939),DYNLRB2(dist=104334)	chr11	15022196	15022196	C	A	7.2206e-08
	intergenic	CDH5(dist=220307),CDH11(dist=351168)	chr11	11768205	11768205	A	G	8.26493e-08
	intergenic	MAF(dist=330866),DYNLRB2(dist=104407)	chr11	15022123	15022123	G	A	2.23478e-07
	intergenic	RFT1(dist=73400),PRKCD(dist=7023)	chr12	1713856	1713856	T	C	6.36898e-08
	intronic	PRKCD	chr12	1744378	1744378	A	T	6.54313e-08
	intergenic	NPRL2(dist=386093),CISH(dist=10797)	chr12	2253234	2253234	G	C	7.27231e-08
	intergenic	TPRA1(dist=199263),TXNRD3(dist=412250)	chr12	10365377	10365377	G	A	1.50186e-07
	intergenic	SMAD5(dist=36140),TGFBI(dist=20028)	chr13	15852388	15852388	C	A	1.09055e-08
	intergenic	MIR6652(dist=74463),DUSP1(dist=53990)	chr13	9716041	9716041	A	G	1.96055e-07
	intergenic	SPARC(dist=99724),ANXA6(dist=4782)	chr13	13730899	13730899	C	T	2.99743e-07
	intergenic	TRAP1(dist=90674),ADCY9(dist=8557)	chr14	12979901	12979901	T	A	4.56532e-10
	downstream	NUDT16L1(dist=835)	chr14	12743278	12743278	G	A	5.88059e-08
	intergenic	SRL(dist=6146),CORO7(dist=11994)	chr14	13084345	13084345	A	G	1.76009e-07
	intergenic	YWHAH(dist=6475),MIR6673(dist=23235)	chr15	9122865	9122865	G	T	2.22073e-07
	intergenic	WDR5(dist=206843),COL5A1(dist=19735)	chr17	7714534	7714534	A	G	2.45711e-08
	intergenic	MED27(dist=100720),SPACA9(dist=198413)	chr17	6816554	6816554	A	G	2.94594e-08
	intronic	PRKCA	chr18	7406050	7406050	T	C	2.24747e-10
	intergenic	NOG(dist=64711),C18H17ORF67(dist=2099)	chr18	6253926	6253926	C	A	2.44385e-08
	intergenic	NDUFAF8(dist=12508),MIR6551(dist=39803)	chr18	9267940	9267940	A	G	8.37166e-08
	intergenic	MIR7443(dist=1499),CANT1(dist=31063)	chr18	9724054	9724054	T	G	9.18347e-08
	upstream	SCPEP1(dist=491)	chr18	6293227	6293227	A	G	2.38654e-07
	intergenic	CRYBA1(dist=10969),GIT1(dist=85514)	chr19	6124436	6124436	A	C	7.3233e-08
	intergenic	CALB1(dist=48829),NECAB1(dist=177213)	chr2	124380184	124380184	C	T	6.41706e-10
	intergenic	GATA6(dist=888661),MIR1597(dist=249241)	chr2	103542775	103542775	G	A	1.75813e-09
	intronic	CAMP	chr2	4074832	4074832	A	G	2.84765e-09
	intronic	MAPKKK3L	chr2	4863422	4863422	G	A	3.133e-09
	intergenic	GARS(dist=92013),CTDSPL(dist=27118)	chr2	4542155	4542155	C	T	2.07784e-08
	intronic	MAPKKK3L	chr2	4863406	4863406	A	G	2.16254e-08
	intronic	MAPKKK3L	chr2	4863414	4863414	G	A	2.16254e-08
	intergenic	CTDSPL(dist=49677),ACAA1(dist=103017)	chr2	4685874	4685874	C	T	3.16393e-08
	intronic	PTH1R	chr2	3655409	3655409	A	G	3.60909e-08
	intergenic	CDH6(dist=16678),NONE(dist=NONE)	chr2	69380558	69380558	G	A	4.72339e-08
	intronic	PTH1R	chr2	3655407	3655407	T	C	5.32536e-08
	intronic	MAPKKK3L	chr2	4863303	4863303	C	A	5.89648e-08
	intergenic	ZNF706(dist=33225),NCALD(dist=125510)	chr2	128662763	128662763	T	C	9.40772e-08
	intergenic	AZIN1(dist=10872),FZD6(dist=101307)	chr2	129154053	129154053	A	G	1.26061e-07
	intergenic	MIR6610(dist=41855),XIRP1(dist=27279)	chr2	5008303	5008303	C	T	1.43656e-07
	intergenic	RPL30(dist=6652),STK3(dist=185312)	chr2	127376234	127376234	A	G	1.75517e-07
	intergenic	CTDSPL(dist=49631),ACAA1(dist=103063)	chr2	4685828	4685828	A	G	2.68943e-07
	intergenic	CBFA2T2(dist=270148),TRPC4AP(dist=28852)	chr20	2528479	2528479	T	C	8.14085e-12
	upstream	BPIFB3(dist=925)	chr20	10287089	10287089	T	C	1.2078e-11
	upstream	BPIFB3(dist=921)	chr20	10287093	10287093	A	G	1.2078e-11
	intergenic	KIF3B(dist=73247),COMMD7(dist=10528)	chr20	10229937	10229937	C	T	5.3105e-09
	intergenic	KIF3B(dist=51701),COMMD7(dist=32074)	chr20	10208391	10208391	T	C	7.94853e-09
	intergenic	CYP24A1(dist=26915),MIR1619(dist=263428)	chr20	12382763	12382763	G	A	1.45448e-08
	intergenic	PSMF1(dist=6467),SCRT2(dist=37980)	chr20	9879672	9879672	A	G	6.60653e-08
	intergenic	STMN3(dist=78538),SIRPA(dist=12133)	chr20	9789447	9789447	T	C	6.82646e-08
	intronic	OPRL1	chr20	9255097	9255097	A	G	1.04657e-07
	intergenic	MAPRE1(dist=14028),BPIFB3(dist=2297)	chr20	10285717	10285717	A	C	1.57451e-07
	downstream	MAPRE1(dist=806)	chr20	10272495	10272495	A	G	2.88993e-07
	intronic	WNT4	chr21	6323203	6323203	T	C	1.08883e-07
	intergenic	P3H1(dist=3558),YBX1(dist=10502)	chr21	6386919	6386919	G	A	2.51048e-07
	intergenic	GNLY(dist=38724),CASP14(dist=14204)	chr22	5302578	5302578	C	G	4.32787e-09
	intronic	CAMK2B	chr22	5242528	5242528	T	C	1.20191e-07
	intronic	CAMK2B	chr22	5242529	5242529	C	G	1.20191e-07
	intergenic	MIR30C1(dist=16649),MIR1780(dist=124099)	chr23	5096803	5096803	A	G	8.04388e-08
	intergenic	BGLAP(dist=23777),NONE(dist=NONE)	chr23	6095855	6095855	T	C	1.15049e-07
	intergenic	FGR(dist=1891),FAM76A(dist=13626)	chr23	2220278	2220278	T	C	2.07302e-07
	intergenic	OPCML(dist=165511),THYN1(dist=189174)	chr24	2396328	2396328	G	A	5.11056e-11
	intergenic	MIR29B2(dist=93257),MIR6654(dist=60034)	chr26	2793492	2793492	C	T	1.0232e-07
	intergenic	IKZF3(dist=3712),ZPBP2(dist=1498)	chr27	7092243	7092243	T	C	2.37645e-13
	intronic	MAPT	chr27	5382628	5382628	A	G	2.99396e-09
	intronic	MAPT	chr27	5382605	5382605	A	G	6.82653e-09
	intergenic	HOXB1(dist=154860),CBX1(dist=23185)	chr27	6445442	6445442	A	G	3.36432e-08
	intergenic	CDK5RAP3(dist=128732),MRPL45(dist=2131)	chr27	6623797	6623797	C	T	1.46109e-07
	intergenic	CDK5RAP3(dist=128741),MRPL45(dist=2122)	chr27	6623806	6623806	T	C	1.46109e-07
	intergenic	NCLN(dist=8702),HSD11B1L(dist=30488)	chr28	1400638	1400638	A	C	6.3941e-08
	intergenic	JAK3(dist=12606),OCLN(dist=18780)	chr28	3444236	3444236	A	G	2.25428e-07
	intergenic	HSP90AB1(dist=9092),CAPN11(dist=34420)	chr3	30408020	30408020	T	C	5.39009e-12
	intergenic	QKI(dist=518578),IGF2R(dist=724334)	chr3	44865369	44865369	G	A	1.82227e-10
	intergenic	YIPF3(dist=3572),LRRC73(dist=1112)	chr3	31042793	31042793	G	A	5.05827e-10
	intergenic	AARS2(dist=36284),HSP90AB1(dist=20275)	chr3	30372816	30372816	C	A	5.23999e-09
	intergenic	AARS2(dist=4855),HSP90AB1(dist=51704)	chr3	30341387	30341387	T	C	6.68657e-09
	intergenic	LTBP1(dist=104331),TTC27(dist=9460)	chr3	31472431	31472431	A	G	1.67778e-08
	intergenic	TSNAX(dist=64243),EXOC8(dist=8046)	chr3	39840272	39840272	G	C	2.99388e-08
	intergenic	SRSF7(dist=2793),MORN2(dist=19746)	chr3	16649801	16649801	A	G	3.36934e-08
	intergenic	PUM2(dist=45306),RHOB(dist=14549)	chr3	101666824	101666824	A	G	1.10883e-07
	intergenic	LRRC73(dist=28432),FAM98A(dist=83006)	chr3	31078247	31078247	C	A	1.15067e-07
	intergenic	ME1(dist=515058),FAM46A(dist=23542)	chr3	78437587	78437587	T	C	1.7457e-07
	intronic	FSHR	chr3	8068781	8068781	C	T	3.08566e-07
	intergenic	NONE(dist=NONE),GR42L6(dist=846788)	chr33	2788911	2788911	G	T	2.27849e-08
	intergenic	COMMD5(dist=300930),NRK(dist=168119)	chr4	17032168	17032168	G	T	2.35184e-11
	intergenic	COMMD5(dist=300975),NRK(dist=168074)	chr4	17032213	17032213	T	C	2.35184e-11
	intergenic	COMMD5(dist=300980),NRK(dist=168069)	chr4	17032218	17032218	T	A	2.35184e-11
	intronic	MBNL3	chr4	3508711	3508711	T	C	7.43663e-08
	intergenic	HS6ST2(dist=91723),MIR20B(dist=182026)	chr4	3785601	3785601	T	C	1.54974e-07
	intergenic	LOC772071(dist=346562),TENM1(dist=703404)	chr4	14587055	14587055	G	A	2.95959e-07
	intronic	DAAM1	chr5	55059575	55059575	C	G	2.87026e-09
	intergenic	BUB1B(dist=49384),KNSTRN(dist=116936)	chr5	897776	897776	C	T	3.13671e-08
	intergenic	ERNI(dist=340490),HIF1A(dist=25888)	chr5	54135619	54135619	A	T	2.8966e-07
	intronic	SLIT1	chr6	23373786	23373786	T	C	1.41761e-09
	intergenic	CTNNA3(dist=47449),REEP3(dist=611723)	chr6	7853472	7853472	T	C	8.90795e-09
	intergenic	BAZ2B(dist=48994),NONE(dist=NONE)	chr7	36710651	36710651	A	G	1.33819e-09
	intergenic	INHA(dist=54052),DNPEP(dist=67858)	chr7	22111337	22111337	A	G	1.53221e-09
	upstream	PRLH(dist=460)	chr7	4814611	4814611	A	G	2.47718e-08
	intergenic	INHA(dist=57888),DNPEP(dist=64022)	chr7	22115173	22115173	A	G	4.94699e-08
	intergenic	INHA(dist=7235),DNPEP(dist=114675)	chr7	22064520	22064520	A	G	8.20896e-08
	intergenic	STXBP3(dist=62438),NR5A2(dist=234987)	chr8	1752337	1752337	A	G	6.21754e-10
	intergenic	STXBP3(dist=271367),NR5A2(dist=26058)	chr8	1961266	1961266	T	C	1.03259e-07
	intergenic	NMUR1(dist=44315),CHRND(dist=265812)	chr9	15490478	15490478	C	T	2.21762e-11
	intergenic	FNDC3B(dist=200387),SLC2A2(dist=69099)	chr9	19792247	19792247	A	G	5.61954e-09
	intergenic	NMUR1(dist=20370),CHRND(dist=289757)	chr9	15466533	15466533	G	A	6.04797e-08
