# Supplementary material for: Heritable Gut Microbiome Associated with Salmonella enterica Serovar Pullorum Infection in Chickens
Source: mSystems. 2021 Jan 5;6(1):e01192-20. doi: 10.1128/mSystems.01192-20 (PMC7786134; doi:10.1128/mSystems.01192-20)
Supplement: TABLE S4 [file mSystems.01192-20-st004.xlsx]

## Sheet: Sheet1
	Category	Term	Count	%	PValue	Genes	List Total	Pop Hits	Pop Total	Fold Enrichment	Bonferroni	Benjamini	FDR
Group N
	GOTERM_BP_DIRECT	GO:0007155~cell adhesion	12	7.27273	3.17408e-06	SPECC1L, TNR, NLGN1, PTK7, CFDP1, HAS2, LOC101750739, SSPO, COL5A1, NTM, THY1, CYR61	135	129	8994	6.19742	0.0023239	0.0023239	0.00481611
	GOTERM_BP_DIRECT	GO:0016337~single organismal cell-cell adhesion	5	3.0303	0.00172422	CDH5, THY1, CDH11, CYR61, CTNNA2	135	35	8994	9.51746	0.717744	0.468723	2.58453
	GOTERM_BP_DIRECT	GO:0045944~positive regulation of transcription from RNA polymerase II promoter	13	7.87879	0.0146489	TBL1XR1, IKZF3, THRA, GATA5, SP1, STAT5B, TP63, CHCHD2, NFE2L1, CDC73, GPER1, MAFK, CYR61	135	395	8994	2.19263	0.99998	0.972832	20.0622
	GOTERM_BP_DIRECT	GO:0008284~positive regulation of cell proliferation	7	4.24242	0.0281474	FGF18, KRAS, EDN2, STAT5B, TGFA, HAS2, GPER1	135	155	8994	3.00875	1	0.994657	35.1584
	GOTERM_BP_DIRECT	GO:0000387~spliceosomal snRNP assembly	3	1.81818	0.0288438	RBM22, SNRPD3, SNRPC	135	18	8994	11.1037	1	0.986304	35.8599
	GOTERM_BP_DIRECT	GO:0031648~protein destabilization	3	1.81818	0.0351349	DERL1, CDC73, FBXW11	135	20	8994	9.99333	1	0.987343	41.8831
	GOTERM_BP_DIRECT	GO:0030199~collagen fibril organization	3	1.81818	0.0419027	P4HA1, COL5A1, CDH11	135	22	8994	9.08485	1	0.988694	47.7703
	GOTERM_BP_DIRECT	GO:0070972~protein localization to endoplasmic reticulum	2	1.21212	0.0440387	SEC16B, UBAC2	135	3	8994	44.4148	1	0.983862	49.5095
	GOTERM_BP_DIRECT	GO:0015991~ATP hydrolysis coupled proton transport	3	1.81818	0.0491139	ATP1A1, ATP12A, ATP6V0A2	135	24	8994	8.32778	1	0.983454	53.4273
	GOTERM_BP_DIRECT	GO:0001568~blood vessel development	3	1.81818	0.0491139	GJA4, FZD4, COL5A1	135	24	8994	8.32778	1	0.983454	53.4273
	GOTERM_BP_DIRECT	GO:0030218~erythrocyte differentiation	3	1.81818	0.0491139	THRA, RPS14, NFE2L1	135	24	8994	8.32778	1	0.983454	53.4273
	GOTERM_BP_DIRECT	GO:0016477~cell migration	5	3.0303	0.0498424	ARC, WWC1, PTK7, SH3KBP1, VAV2	135	93	8994	3.58184	1	0.976427	53.9659
	GOTERM_CC_DIRECT	GO:0005886~plasma membrane	26	15.7576	0.0115756	RALGPS2, PKM, CDH8, ACE, FASN, RHOC, GPC1, AP2M1, IKZF3, TESC, ATP1A1, GPER1, RGS16, VAV2, FZD4, CISH, THY1, CTNNA2, ADRM1, CSNK1D, RGS4, AVPR1B, CA2, NTM, ATP6V0A2, CDH11	149	1060	10057	1.65558	0.891806	0.891806	13.4834
	GOTERM_CC_DIRECT	GO:0005634~nucleus	40	24.2424	0.0160737	MORF4L1, THRA, STAT5B, RAG1, WWC1, CHCHD2, TP63, CDC73, MYBL2, LIN28A, TIMP3, PKM, GATA5, PSMD2, RHOC, RARA, FBXW11, LHX9, IFRD1, HSPA8, RBM22, ZC3H14, IKZF3, TESC, SOX14, DFFB, MAFK, GNOT2, CTNNA2, ADRM1, RASSF5, GCM1, SP1, CSNK1D, FANCD2, RPL22, RGS4, NFE2L1, LBX2, METTL16	149	1905	10057	1.41725	0.954726	0.787223	18.2555
	GOTERM_CC_DIRECT	GO:0009897~external side of plasma membrane	5	3.0303	0.0364562	ACE, CD8A, NLGN1, CDH5, THY1	149	85	10057	3.97039	0.999169	0.905995	36.9956
	GOTERM_CC_DIRECT	GO:0005578~proteinaceous extracellular matrix	6	3.63636	0.0427742	COL9A2, TNR, COL22A1, GPC1, TIMP3, CYR61	149	130	10057	3.11523	0.999764	0.875995	41.9463
	GOTERM_CC_DIRECT	GO:0005912~adherens junction	3	1.81818	0.0444764	TNS1, CDH5, CTNNA2	149	23	10057	8.80391	0.999832	0.824118	43.2175
	GOTERM_MF_DIRECT	GO:0005096~GTPase activator activity	7	4.24242	0.0122438	RGS4, RALGAPB, CHN1, NPRL2, RGS16, ELMOD2, THY1	122	135	8532	3.62623	0.939724	0.939724	14.5911
	GOTERM_MF_DIRECT	GO:0043565~sequence-specific DNA binding	10	6.06061	0.0214261	SOX14, RAG1, TP63, CHCHD2, RARA, MYBL2, MAFK, LHX9, LBX2, GNOT2	122	289	8532	2.41988	0.992833	0.915341	24.2165
	GOTERM_MF_DIRECT	GO:0042803~protein homodimerization activity	6	3.63636	0.0235521	TESC, S100A6, FGFR1OP2, RAG1, SNRPC, FZD4	122	115	8532	3.64875	0.995635	0.83657	26.2975
	GOTERM_MF_DIRECT	GO:0008270~zinc ion binding	17	10.303	0.0306367	S100A6, THRA, RAG1, ZSWIM7, ZDHHC18, MID1, LIN28A, CNOT4, ZNF330, ACE, GCM1, GATA5, RARA, SNRPC, CA2, LHX9, EWSR1	122	681	8532	1.74579	0.99917	0.83028	32.8581
	INTERPRO	IPR000233:Cadherin, cytoplasmic domain	3	1.81818	0.0287321	CDH8, CDH5, CDH11	158	19	11164	11.1566	0.999995	0.999995	33.5651
	INTERPRO	IPR008996:Cytokine, IL-1-like	3	1.81818	0.0287321	FGF18, FGF14, IL1B	158	19	11164	11.1566	0.999995	0.999995	33.5651
	INTERPRO	IPR000980:SH2 domain	5	3.0303	0.0293737	TNS1, STAT5B, CHN1, VAV2, CISH	158	83	11164	4.25652	0.999996	0.997973	34.1781
	INTERPRO	IPR027397:Catenin binding domain	3	1.81818	0.0409894	CDH8, CDH5, CDH11	158	23	11164	9.21629	1	0.996983	44.4064
	INTERPRO	IPR015468:CD8 alpha subunit	2	1.21212	0.0416023	CD8A	158	3	11164	47.1055	1	0.987956	44.9027
	SMART	SM00252:SH2	5	3.0303	0.0268178	TNS1, STAT5B, CHN1, VAV2, CISH	91	76	5997	4.3356	0.948339	0.948339	26.4065
	UP_KEYWORDS	Cell membrane	18	10.9091	7.29383e-05	ARC, TESC, RALGPS2, ATP1A1, GJA4, FZD4, CDH5, THY1, CTNNA2, CDH8, SLC16A3, CHRND, RHOC, CA2, GPC1, NTM, AP2M1, CDH11	159	429	11626	3.06795	0.0123234	0.0123234	0.0889471
	UP_KEYWORDS	Metal-binding	28	16.9697	0.00026921	S100A6, THRA, RAG1, NPRL2, ATP12A, LIN28A, TIMP3, CDH5, CNOT4, PKM, ACE, GATA5, P4HA1, IDH2, RARA, LHX9, EWSR1, RBM22, ZC3H14, TESC, ATP1A1, VAV2, MID1, ITPA, CHN1, SNRPC, CA2, CDH11	159	973	11626	2.10416	0.0447401	0.022626	0.327937
	UP_KEYWORDS	Cell adhesion	8	4.84848	0.000416685	CDH8, TNR, PTK7, SSPO, NTM, CDH5, CDH11, CTNNA2	159	100	11626	5.84956	0.0683995	0.0233404	0.507165
	UP_KEYWORDS	Zinc	18	10.9091	0.00224164	RBM22, ZC3H14, THRA, RAG1, NPRL2, MID1, LIN28A, VAV2, TIMP3, CNOT4, ACE, GATA5, CHN1, RARA, SNRPC, CA2, LHX9, EWSR1	159	579	11626	2.27314	0.317168	0.0909694	2.70069
	UP_KEYWORDS	Glycoprotein	16	9.69697	0.00239393	PTK7, SSPO, UBAC2, FZD4, CDH5, THY1, COL9A2, ACE, P4HA1, TNR, AVPR1B, HS6ST2, CHRND, GPC1, NTM, CDH11	159	483	11626	2.42218	0.334659	0.0782592	2.88172
	UP_KEYWORDS	Zinc-finger	13	7.87879	0.00652783	RBM22, ZC3H14, THRA, GATA5, RAG1, CHN1, RARA, SNRPC, NPRL2, MID1, LIN28A, EWSR1, CNOT4	159	387	11626	2.45621	0.671549	0.169362	7.67908
	UP_KEYWORDS	SH2 domain	4	2.42424	0.0146715	TNS1, STAT5B, VAV2, CISH	159	38	11626	7.69679	0.918945	0.301588	16.4993
	UP_KEYWORDS	Cytoplasm	18	10.9091	0.0148324	RBM22, SPECC1L, ARC, RALGPS2, TESC, TUBB2B, STAT5B, LIN28A, CTNNA2, GET4, ADRM1, ITPA, TNS1, SH3GLB1, FGFR1OP2, PSMC1, CA2, HSPA8	159	703	11626	1.87219	0.921165	0.27207	16.6656
	UP_KEYWORDS	Cell junction	7	4.24242	0.0151106	SPECC1L, ARC, TNS1, CHRND, GJA4, CDH5, CTNNA2	159	147	11626	3.48188	0.92486	0.249938	16.9522
	UP_KEYWORDS	Nucleus	24	14.5455	0.0157761	RBM22, ZC3H14, TESC, THRA, SOX14, STAT5B, RAG1, TP63, CDC73, CBX1, LIN28A, MAFK, MYBL2, HIST2H4B, CTNNA2, GNOT2, ADRM1, GATA5, PSMC1, RARA, NFE2L1, SNRPC, LHX9, LBX2	159	1056	11626	1.66181	0.933017	0.236874	17.6342
	UP_KEYWORDS	Endoplasmic reticulum	7	4.24242	0.0165418	SEC16B, DERL1, P4HA1, FMO3, NFE2L1, LIN28A, UBAC2	159	150	11626	3.41224	0.941318	0.227237	18.4125
	UP_KEYWORDS	Signal	36	21.8182	0.0212777	HCRT, FGF18, CD8A, ERBB2, EDN2, PTK7, OAF, TIMP3, UBAC2, CDH5, SEC16B, SERINC2, ACE, COL9A2, P4HA1, TNR, TGFA, HS6ST2, GPC1, CYR61, EBAG9, EGFL6, FETUB, COL22A1, LOC425534, LOC101750739, RGS16, FZD4, SSPO, COL5A1, THY1, FJX1, CHRND, NTM, CDH11	159	1836	11626	1.43372	0.974171	0.262646	23.0786
	UP_KEYWORDS	Extracellular matrix	5	3.0303	0.0295358	COL9A2, TNR, COL22A1, TIMP3, COL5A1	159	86	11626	4.25113	0.993883	0.324333	30.6331
	UP_KEYWORDS	Lipoprotein	6	3.63636	0.0339982	TESC, RGS4, RHOC, GPC1, NTM, THY1	159	132	11626	3.32361	0.997206	0.342964	34.4257
Group P
	GOTERM_BP_DIRECT	GO:0001837~epithelial to mesenchymal transition	3	2.3622	0.00765836	WNT4, NOG, HIF1A	102	12	8994	22.0441	0.988155	0.988155	10.6792
	GOTERM_BP_DIRECT	GO:0070301~cellular response to hydrogen peroxide	3	2.3622	0.0207992	RHOB, PRKCD, RPS3	102	20	8994	13.2265	0.999995	0.997675	26.5648
	GOTERM_BP_DIRECT	GO:0007189~adenylate cyclase-activating G-protein coupled receptor signaling pathway	3	2.3622	0.0293507	ADCY9, PTH1R, FSHR	102	24	8994	11.0221	1	0.996752	35.443
	GOTERM_BP_DIRECT	GO:0045892~negative regulation of transcription, DNA-templated	6	4.72441	0.0315882	ZNF706, WNT4, POU2F1, CBX1, COMMD7, CBFA2T2	102	157	8994	3.3698	1	0.990246	37.595
	GOTERM_BP_DIRECT	GO:0032079~positive regulation of endodeoxyribonuclease activity	2	1.5748	0.0333159	PRKCD, RPS3	102	3	8994	58.7843	1	0.979963	39.2107
	GOTERM_BP_DIRECT	GO:0042541~hemoglobin biosynthetic process	2	1.5748	0.0333159	HIF1A, INHA	102	3	8994	58.7843	1	0.979963	39.2107
	GOTERM_BP_DIRECT	GO:0003073~regulation of systemic arterial blood pressure	2	1.5748	0.0333159	NCALD, FSHR	102	3	8994	58.7843	1	0.979963	39.2107
	GOTERM_BP_DIRECT	GO:0006816~calcium ion transport	3	2.3622	0.0365265	ANXA6, NMUR1, CALB1	102	27	8994	9.79739	1	0.972079	42.1101
	GOTERM_BP_DIRECT	GO:0090090~negative regulation of canonical Wnt signaling pathway	4	3.14961	0.0392628	WNT4, NOG, STK3, FZD6	102	67	8994	5.26427	1	0.963177	44.4789
	GOTERM_BP_DIRECT	GO:0007193~adenylate cyclase-inhibiting G-protein coupled receptor signaling pathway	3	2.3622	0.0416456	ADCY9, OPRL1, FSHR	102	29	8994	9.1217	1	0.953487	46.4679
	GOTERM_CC_DIRECT	GO:0005737~cytoplasm	35	27.5591	0.00141737	ME1, TSNAX, AZIN1, NPRL2, DAAM1, YBX1, NECAB1, ZNF706, WNT4, SLC2A2, MAPT, MED27, THYN1, NUDT16L1, QKI, CDK5RAP3, IKZF3, STMN3, SMAD5, GARS, CISH, STK3, DNPEP, HIF1A, YWHAH, CAPN11, DUSP1, TENM1, CASP14, IGF2R, UCHL3, NRK, NR5A2, AARS2, CDH11	106	1984	10057	1.67374	0.183581	0.183581	1.66573
	GOTERM_CC_DIRECT	GO:0070062~extracellular exosome	27	21.2598	0.00328337	HSP90AB1, SCPEP1, OPCML, CTDSPL, PTH1R, CALB1, RPS3, CANT1, CDH6, ANXA6, RPL30, TGFBI, RHOB, HS6ST2, COL4A2, KIF3B, NCALD, GARS, STXBP3, PRKCD, COL5A1, TRAP1, YWHAH, IGF2R, UCHL3, COMMD7, CDH11	106	1448	10057	1.76912	0.375181	0.209545	3.81997
	GOTERM_CC_DIRECT	GO:0005886~plasma membrane	21	16.5354	0.00616931	PRKCA, CYP24A1, IKZF3, OCLN, OPCML, DAAM1, PRKCD, FSHR, CISH, CDH6, NEDD1, YWHAH, CAPN11, ADCY9, TENM1, SLC2A2, MAPT, YIPF3, NUDT16L1, RHOB, CDH11	106	1060	10057	1.87965	0.587263	0.255455	7.06675
	GOTERM_CC_DIRECT	GO:0043005~neuron projection	5	3.93701	0.0218569	STMN3, TENM1, OPRL1, MAPT, CALB1	106	102	10057	4.65085	0.957583	0.546178	23.0273
	GOTERM_MF_DIRECT	GO:0005509~calcium ion binding	12	9.44882	0.00435552	ANXA6, BGLAP, CAPN11, NCALD, SPARC, SLIT1, CALB1, CDH5, NECAB1, CANT1, CDH6, CDH11	93	409	8532	2.69169	0.523866	0.523866	5.18596
	GOTERM_MF_DIRECT	GO:0046872~metal ion binding	13	10.2362	0.0229739	ZFP92, ZNF706, SCRT2, ME1, IKZF3, ADCY9, CTDSPL, SMAD5, GARS, MBNL3, NPRL2, CBFA2T2, PRKCD	93	586	8532	2.03523	0.980767	0.861317	24.6893
	INTERPRO	IPR000233:Cadherin, cytoplasmic domain	3	2.3622	0.0168449	CDH5, CDH6, CDH11	119	19	11164	14.8129	0.99826	0.99826	20.9142
	INTERPRO	IPR027397:Catenin binding domain	3	2.3622	0.0242493	CDH5, CDH6, CDH11	119	23	11164	12.2368	0.999897	0.989852	28.7552
	INTERPRO	IPR018247:EF-Hand 1, calcium-binding site	5	3.93701	0.0382364	CAPN11, NCALD, SPARC, CALB1, NECAB1	119	120	11164	3.90896	1	0.992252	41.6358
	INTERPRO	IPR020575:Heat shock protein Hsp90, N-terminal	2	1.5748	0.0416187	HSP90AB1, TRAP1	119	4	11164	46.9076	1	0.981214	44.4076
	INTERPRO	IPR001404:Heat shock protein Hsp90	2	1.5748	0.0416187	HSP90AB1, TRAP1	119	4	11164	46.9076	1	0.981214	44.4076
	KEGG_PATHWAY	gga04916:Melanogenesis	5	3.93701	0.0112253	PRKCA, WNT4, ADCY9, CAMK2B, FZD6	44	89	4324	5.52094	0.437705	0.437705	10.3456
	KEGG_PATHWAY	gga04310:Wnt signaling pathway	5	3.93701	0.0294668	PRKCA, WNT4, CAMK2B, DAAM1, FZD6	44	119	4324	4.12911	0.782465	0.533594	25.1247
	UP_KEYWORDS	Glycoprotein	20	15.748	5.37367e-07	NOG, OPCML, TPRA1, SRL, SPARC, INHA, FSHR, CDH5, CDH6, FZD6, WNT4, ADCY9, TENM1, ZPBP2, SLC2A2, YIPF3, HS6ST2, CHRND, NCLN, CDH11	122	483	11626	3.94597	6.7706e-05	6.7706e-05	0.000622304
	UP_KEYWORDS	Metal-binding	24	18.8976	0.000151149	PRKCA, ME1, CYP24A1, BGLAP, NCALD, CTDSPL, SMAD5, SPARC, NPRL2, PRKCD, CALB1, CBFA2T2, CDH5, CDH6, DNPEP, ZNF706, CAPN11, ADCY9, GATA6, MBNL3, BAZ2B, NR5A2, AARS2, CDH11	122	973	11626	2.35055	0.018866	0.00947791	0.174901
	UP_KEYWORDS	Cleavage on pair of basic residues	6	4.72441	0.000180085	BGLAP, TENM1, INHA, CDH5, CDH6, CDH11	122	51	11626	11.2112	0.0224372	0.00753571	0.208351
	UP_KEYWORDS	Calcium	10	7.87402	0.00132444	ANXA6, BGLAP, CAPN11, NCALD, SRL, SPARC, CALB1, CDH5, CDH6, CDH11	122	254	11626	3.75177	0.153791	0.040888	1.52308
	UP_KEYWORDS	Cell membrane	13	10.2362	0.00168447	OCLN, OPCML, FSHR, CDH5, FZD6, CDH6, CAPN11, ADCY9, TENM1, NUDT16L1, YIPF3, CHRND, CDH11	122	429	11626	2.88773	0.191377	0.0415947	1.93344
	UP_KEYWORDS	Cytoplasm	17	13.3858	0.00250954	ME1, HSP90AB1, EXOC8, SMAD5, PRKCD, YBX1, ANXA6, ZNF706, HIF1A, CAPN11, TENM1, MAPT, NUDT16L1, YIPF3, QKI, MAPRE1, AARS2	122	703	11626	2.30443	0.271378	0.0513987	2.86794
	UP_KEYWORDS	Signal	29	22.8346	0.0214534	SCPEP1, NOG, OPCML, SRL, PTH1R, HSD11B1L, CDH5, CDH6, WNT4, TGFBI, NUDT16L1, HS6ST2, PRLH, BGLAP, COL4A2, GNLY, C18H17ORF67, SPARC, INHA, SIRPA, FSHR, SLIT1, COL5A1, FZD6, ZPBP2, IGF2R, CHRND, NCLN, CDH11	122	1836	11626	1.50521	0.934947	0.323189	22.2093
	UP_KEYWORDS	Transcription regulation	10	7.87402	0.0294818	MAF, HOXB1, HIF1A, GATA6, TENM1, SMAD5, POU2F1, BAZ2B, NR5A2, YBX1	122	416	11626	2.29075	0.976961	0.375823	29.2879
	UP_KEYWORDS	Transcription	10	7.87402	0.0366917	MAF, HOXB1, HIF1A, GATA6, TENM1, SMAD5, POU2F1, BAZ2B, NR5A2, YBX1	122	433	11626	2.20081	0.990996	0.407464	35.1378
	UP_SEQ_FEATURE	glycosylation site:N-linked (GlcNAc...)	19	14.9606	0.0048507	NOG, OPCML, TPRA1, SRL, SPARC, INHA, FSHR, CDH6, FZD6, WNT4, ADCY9, TENM1, ZPBP2, SLC2A2, YIPF3, HS6ST2, CHRND, NCLN, CDH11	52	417	2162	1.89439	0.717549	0.717549	6.15805
