# Supplementary material for: Heritable Gut Microbiome Associated with Salmonella enterica Serovar Pullorum Infection in Chickens
Source: mSystems. 2021 Jan 5;6(1):e01192-20. doi: 10.1128/mSystems.01192-20 (PMC7786134; doi:10.1128/mSystems.01192-20)
Supplement: TABLE S6 [file mSystems.01192-20-st006.xlsx]

## Sheet: sheet
Group	Position	Gene Name	Chr	Start	End	Ref	Alt	P-value	Genus
Group N
	intergenic	MIR6594(dist=338072),EFNB1(dist=90379)	chr4	935011	935011	C	A	6.22499e-06	k__Bacteria.p__Bacteroidetes.c__Bacteroidia.o__Bacteroidales.f__Bacteroidales_BS11_gut_group.g__unidentified
	intronic	TP53I11	chr5	22433779	22433779	A	G	6.20151e-06	k__Bacteria.p__Bacteroidetes.c__Bacteroidia.o__Bacteroidales.f__Prevotellaceae.g__Paraprevotella
	intergenic	IRF7(dist=24548),HRAS(dist=161673)	chr5	16081138	16081138	T	C	2.52377e-06	k__Bacteria.p__Actinobacteria.c__Actinobacteria.o__Actinomycetales.f__Actinomycetaceae.g__Actinomyces
	intergenic	GRIN1(dist=47744),RGS3(dist=289963)	chr17	1444465	1444465	C	T	5.33655e-07	k__Bacteria.p__Actinobacteria.c__Actinobacteria.o__Actinomycetales.f__Actinomycetaceae.g__Actinomyces
	intronic	NES	chr25	2653883	2653883	C	T	6.12002e-06	k__Bacteria.p__Actinobacteria.c__Actinobacteria.o__Bifidobacteriales.f__Bifidobacteriaceae.g__Aeriscardovia
	intergenic	FZD9(dist=78178),CCLL4(dist=17059)	chr19	540675	540675	A	G	5.74944e-06	k__Bacteria.p__Actinobacteria.c__Actinobacteria.o__Bifidobacteriales.f__Bifidobacteriaceae.g__Aeriscardovia
	intergenic	WDR5(dist=102017),COL5A1(dist=124561)	chr17	7609708	7609708	T	G	5.74944e-06	k__Bacteria.p__Actinobacteria.c__Actinobacteria.o__Bifidobacteriales.f__Bifidobacteriaceae.g__Aeriscardovia
	intergenic	WDR5(dist=102016),COL5A1(dist=124562)	chr17	7609707	7609707	T	G	5.74944e-06	k__Bacteria.p__Actinobacteria.c__Actinobacteria.o__Bifidobacteriales.f__Bifidobacteriaceae.g__Aeriscardovia
	intronic	PTPRU	chr23	2632068	2632068	A	G	5.40553e-06	k__Bacteria.p__Actinobacteria.c__Actinobacteria.o__Bifidobacteriales.f__Bifidobacteriaceae.g__Aeriscardovia
	intergenic	NCOA4(dist=64089),OGDHL(dist=32362)	chr6	3552664	3552664	C	T	4.47941e-06	k__Bacteria.p__Actinobacteria.c__Actinobacteria.o__Bifidobacteriales.f__Bifidobacteriaceae.g__Aeriscardovia
	intergenic	FZD4(dist=345822),MIR1664(dist=1017230)	chr1	190363181	190363181	G	A	3.70643e-06	k__Bacteria.p__Actinobacteria.c__Actinobacteria.o__Bifidobacteriales.f__Bifidobacteriaceae.g__Aeriscardovia
	intergenic	FZD4(dist=345821),MIR1664(dist=1017231)	chr1	190363180	190363180	A	C	3.70643e-06	k__Bacteria.p__Actinobacteria.c__Actinobacteria.o__Bifidobacteriales.f__Bifidobacteriaceae.g__Aeriscardovia
	intergenic	HES4(dist=50297),NOC2L(dist=27934)	chr21	2858945	2858945	G	A	3.26189e-06	k__Bacteria.p__Actinobacteria.c__Actinobacteria.o__Bifidobacteriales.f__Bifidobacteriaceae.g__Aeriscardovia
	intergenic	FOXC1(dist=633095),SERPINB6(dist=15075)	chr2	67615735	67615735	T	C	3.06225e-06	k__Bacteria.p__Actinobacteria.c__Actinobacteria.o__Bifidobacteriales.f__Bifidobacteriaceae.g__Aeriscardovia
	intergenic	MYLK(dist=384353),UMPS(dist=120251)	chr7	27740818	27740818	G	A	2.52377e-06	k__Bacteria.p__Actinobacteria.c__Actinobacteria.o__Bifidobacteriales.f__Bifidobacteriaceae.g__Aeriscardovia
	intergenic	ZDHHC8(dist=88652),MIR1769(dist=742877)	chr15	1785987	1785987	C	T	1.94362e-06	k__Bacteria.p__Actinobacteria.c__Actinobacteria.o__Bifidobacteriales.f__Bifidobacteriaceae.g__Aeriscardovia
	intergenic	CNEP1R1(dist=197384),N4BP1(dist=433284)	chr11	6854766	6854766	G	A	1.39723e-06	k__Bacteria.p__Actinobacteria.c__Actinobacteria.o__Bifidobacteriales.f__Bifidobacteriaceae.g__Aeriscardovia
	intronic	IGFBP4	chr27	7264657	7264657	A	G	1.30625e-06	k__Bacteria.p__Actinobacteria.c__Actinobacteria.o__Bifidobacteriales.f__Bifidobacteriaceae.g__Aeriscardovia
	intergenic	NCOA4(dist=64086),OGDHL(dist=32365)	chr6	3552661	3552661	C	T	1.14226e-06	k__Bacteria.p__Actinobacteria.c__Actinobacteria.o__Bifidobacteriales.f__Bifidobacteriaceae.g__Aeriscardovia
	intergenic	FZD4(dist=346719),MIR1664(dist=1016333)	chr1	190364078	190364078	G	A	4.05836e-07	k__Bacteria.p__Actinobacteria.c__Actinobacteria.o__Bifidobacteriales.f__Bifidobacteriaceae.g__Aeriscardovia
	intronic	RPS27L	chr10	4595900	4595900	A	G	3.7823e-07	k__Bacteria.p__Actinobacteria.c__Actinobacteria.o__Bifidobacteriales.f__Bifidobacteriaceae.g__Aeriscardovia
	intronic	RPS27L	chr10	4595899	4595899	T	C	1.09505e-07	k__Bacteria.p__Actinobacteria.c__Actinobacteria.o__Bifidobacteriales.f__Bifidobacteriaceae.g__Aeriscardovia
	intronic	RPS27L	chr10	4595995	4595995	G	T	2.66835e-09	k__Bacteria.p__Actinobacteria.c__Actinobacteria.o__Bifidobacteriales.f__Bifidobacteriaceae.g__Aeriscardovia
	intergenic	CNOT4(dist=9580),WDR91(dist=49558)	chr1	47855413	47855413	G	A	5.33907e-10	k__Bacteria.p__Actinobacteria.c__Actinobacteria.o__Bifidobacteriales.f__Bifidobacteriaceae.g__Aeriscardovia
	intergenic	SBDS(dist=378541),MIR1567(dist=514246)	chr19	1378424	1378424	C	T	3.26506e-06	k__Bacteria.p__Actinobacteria.c__Actinobacteria.o__Bifidobacteriales.f__Bifidobacteriaceae.g__Bifidobacterium
	intergenic	GBP(dist=50795),RNF123(dist=1292)	chr12	2760304	2760304	C	G	2.36774e-06	k__Bacteria.p__Actinobacteria.c__Actinobacteria.o__Bifidobacteriales.f__Bifidobacteriaceae.g__Gardnerella
	intergenic	SMIM7(dist=9054),CHERP(dist=19948)	chr28	4401910	4401910	C	T	1.14341e-06	k__Bacteria.p__Actinobacteria.c__Actinobacteria.o__Bifidobacteriales.f__Bifidobacteriaceae.g__Gardnerella
	intergenic	RFC3(dist=393837),PDS5B(dist=100301)	chr1	175633694	175633694	C	G	3.06523e-06	k__Bacteria.p__Actinobacteria.c__Actinobacteria.o__Corynebacteriales.f__Corynebacteriaceae.g__Corynebacterium_1
	intergenic	RFC3(dist=393880),PDS5B(dist=100258)	chr1	175633737	175633737	C	T	3.06523e-06	k__Bacteria.p__Actinobacteria.c__Actinobacteria.o__Corynebacteriales.f__Corynebacteriaceae.g__Corynebacterium_1
	intergenic	ZC3H15(dist=193803),FRZB(dist=724768)	chr7	1612634	1612634	T	C	1.22223e-06	k__Bacteria.p__Actinobacteria.c__Actinobacteria.o__Corynebacteriales.f__Corynebacteriaceae.g__Corynebacterium_1
	intergenic	TPD52(dist=148050),MRPL53(dist=284180)	chr2	120977148	120977148	A	G	6.12581e-06	k__Bacteria.p__Actinobacteria.c__Actinobacteria.o__Corynebacteriales.f__Corynebacteriaceae.g__Corynebacteriaceae_unidentified
	exonic	SRPRA	chr24	434592	434592	T	C	5.41067e-06	k__Bacteria.p__Actinobacteria.c__Actinobacteria.o__Corynebacteriales.f__Corynebacteriaceae.g__Corynebacteriaceae_unidentified
	intergenic	ESF1(dist=949579),OTOR(dist=170114)	chr3	5491868	5491868	G	A	5.08137e-06	k__Bacteria.p__Actinobacteria.c__Actinobacteria.o__Corynebacteriales.f__Corynebacteriaceae.g__Corynebacteriaceae_unidentified
	intergenic	ESF1(dist=949583),OTOR(dist=170110)	chr3	5491872	5491872	G	A	5.08137e-06	k__Bacteria.p__Actinobacteria.c__Actinobacteria.o__Corynebacteriales.f__Corynebacteriaceae.g__Corynebacteriaceae_unidentified
	intergenic	MIR6702(dist=5905),AvBD13(dist=5635)	chr3	107387365	107387365	G	A	3.95373e-06	k__Bacteria.p__Actinobacteria.c__Actinobacteria.o__Corynebacteriales.f__Corynebacteriaceae.g__Corynebacteriaceae_unidentified
	intergenic	PLXNB3(dist=16580),SETD5(dist=23143)	chr12	11755116	11755116	C	A	2.69491e-06	k__Bacteria.p__Actinobacteria.c__Actinobacteria.o__Corynebacteriales.f__Corynebacteriaceae.g__Corynebacteriaceae_unidentified
	intergenic	HOXB1(dist=159321),CBX1(dist=18724)	chr27	6449903	6449903	C	T	1.82224e-06	k__Bacteria.p__Actinobacteria.c__Actinobacteria.o__Corynebacteriales.f__Corynebacteriaceae.g__Corynebacteriaceae_unidentified
	intergenic	ALDOC(dist=2651),TLCD1(dist=64202)	chr19	5890750	5890750	A	G	1.70647e-06	k__Bacteria.p__Actinobacteria.c__Actinobacteria.o__Corynebacteriales.f__Corynebacteriaceae.g__Corynebacteriaceae_unidentified
	intronic	AMPH	chr2	49145779	49145779	C	G	1.59619e-06	k__Bacteria.p__Actinobacteria.c__Actinobacteria.o__Corynebacteriales.f__Corynebacteriaceae.g__Corynebacteriaceae_unidentified
	intergenic	MYLK(dist=493847),UMPS(dist=10757)	chr7	27850312	27850312	A	G	1.0695e-06	k__Bacteria.p__Actinobacteria.c__Actinobacteria.o__Corynebacteriales.f__Corynebacteriaceae.g__Corynebacteriaceae_unidentified
	intergenic	PEX11G(dist=47989),USE1(dist=48745)	chr28	4209917	4209917	G	T	6.62657e-07	k__Bacteria.p__Actinobacteria.c__Actinobacteria.o__Corynebacteriales.f__Corynebacteriaceae.g__Corynebacteriaceae_unidentified
	intergenic	PEX11G(dist=47988),USE1(dist=48746)	chr28	4209916	4209916	T	G	6.62657e-07	k__Bacteria.p__Actinobacteria.c__Actinobacteria.o__Corynebacteriales.f__Corynebacteriaceae.g__Corynebacteriaceae_unidentified
	intergenic	H3F3B(dist=11761),RECQL5(dist=56299)	chr18	4720876	4720876	T	C	3.52442e-07	k__Bacteria.p__Actinobacteria.c__Actinobacteria.o__Corynebacteriales.f__Corynebacteriaceae.g__Corynebacteriaceae_unidentified
	intergenic	EDYM1(dist=25916),EDQM3(dist=3652)	chr25	3243002	3243002	T	C	2.64685e-07	k__Bacteria.p__Actinobacteria.c__Actinobacteria.o__Corynebacteriales.f__Corynebacteriaceae.g__Corynebacteriaceae_unidentified
	intronic	CTSD	chr5	14328605	14328605	T	C	1.12446e-08	k__Bacteria.p__Actinobacteria.c__Actinobacteria.o__Corynebacteriales.f__Corynebacteriaceae.g__Corynebacteriaceae_unidentified
	intergenic	GFRA2(dist=23550),ATP6V1B2(dist=135474)	chr22	1758472	1758472	A	G	4.77587e-06	k__Bacteria.p__Actinobacteria.c__Actinobacteria.o__Micrococcales.f__Brevibacteriaceae.g__Brevibacterium
	intergenic	MYC(dist=713200),LRRC6(dist=1186683)	chr2	140451369	140451369	G	A	3.71001e-06	k__Bacteria.p__Actinobacteria.c__Actinobacteria.o__Micrococcales.f__Brevibacteriaceae.g__Brevibacterium
	intergenic	MRPL15(dist=17071),SOX17(dist=110771)	chr2	110406482	110406482	A	G	3.48072e-06	k__Bacteria.p__Actinobacteria.c__Actinobacteria.o__Micrococcales.f__Brevibacteriaceae.g__Brevibacterium
	intergenic	CPN1(dist=2101),CUTC(dist=48479)	chr6	23005625	23005625	A	G	3.06523e-06	k__Bacteria.p__Actinobacteria.c__Actinobacteria.o__Micrococcales.f__Brevibacteriaceae.g__Brevibacterium
	intergenic	NME2(dist=614393),MIR1765(dist=156303)	chr18	5680680	5680680	T	C	2.87435e-06	k__Bacteria.p__Actinobacteria.c__Actinobacteria.o__Micrococcales.f__Brevibacteriaceae.g__Brevibacterium
	intergenic	NRN1(dist=288944),LYRM4(dist=29197)	chr2	65411792	65411792	A	T	2.69491e-06	k__Bacteria.p__Actinobacteria.c__Actinobacteria.o__Micrococcales.f__Brevibacteriaceae.g__Brevibacterium
	intergenic	NRN1(dist=288938),LYRM4(dist=29203)	chr2	65411786	65411786	C	T	2.69491e-06	k__Bacteria.p__Actinobacteria.c__Actinobacteria.o__Micrococcales.f__Brevibacteriaceae.g__Brevibacterium
	intergenic	NRN1(dist=288977),LYRM4(dist=29164)	chr2	65411825	65411825	T	C	2.69491e-06	k__Bacteria.p__Actinobacteria.c__Actinobacteria.o__Micrococcales.f__Brevibacteriaceae.g__Brevibacterium
	intergenic	NRN1(dist=289026),LYRM4(dist=29115)	chr2	65411874	65411874	G	C	2.69491e-06	k__Bacteria.p__Actinobacteria.c__Actinobacteria.o__Micrococcales.f__Brevibacteriaceae.g__Brevibacterium
	intronic	ARHGAP26	chr13	18045094	18045094	A	G	2.36774e-06	k__Bacteria.p__Actinobacteria.c__Actinobacteria.o__Micrococcales.f__Brevibacteriaceae.g__Brevibacterium
	intergenic	SUPT5H(dist=53529),SELENOW(dist=36592)	chr32	210591	210591	T	C	2.07684e-06	k__Bacteria.p__Actinobacteria.c__Actinobacteria.o__Micrococcales.f__Brevibacteriaceae.g__Brevibacterium
	intergenic	HTR2A(dist=263482),SUCLA2(dist=5816)	chr1	169959551	169959551	C	T	2.07684e-06	k__Bacteria.p__Actinobacteria.c__Actinobacteria.o__Micrococcales.f__Brevibacteriaceae.g__Brevibacterium
	intergenic	AHRR(dist=29529),TEX10(dist=51803)	chr2	89067137	89067137	T	C	1.94554e-06	k__Bacteria.p__Actinobacteria.c__Actinobacteria.o__Micrococcales.f__Brevibacteriaceae.g__Brevibacterium
	intergenic	LEPR(dist=27873),PDE4B(dist=109512)	chr8	28745128	28745128	A	G	1.30757e-06	k__Bacteria.p__Actinobacteria.c__Actinobacteria.o__Micrococcales.f__Brevibacteriaceae.g__Brevibacterium
	intronic	CDHR1	chr6	3798084	3798084	C	T	9.99179e-07	k__Bacteria.p__Actinobacteria.c__Actinobacteria.o__Micrococcales.f__Brevibacteriaceae.g__Brevibacterium
	intergenic	TIRAP(dist=166235),ETS1(dist=292539)	chr24	616047	616047	T	C	2.4616e-07	k__Bacteria.p__Actinobacteria.c__Actinobacteria.o__Micrococcales.f__Brevibacteriaceae.g__Brevibacterium
	intronic	GFRA2	chr22	1725201	1725201	T	A	1.47543e-07	k__Bacteria.p__Actinobacteria.c__Actinobacteria.o__Micrococcales.f__Brevibacteriaceae.g__Brevibacterium
	intergenic	IL2RB(dist=23633),MPST(dist=14073)	chr1	51494530	51494530	A	C	4.05132e-08	k__Bacteria.p__Actinobacteria.c__Actinobacteria.o__Micrococcales.f__Brevibacteriaceae.g__Brevibacterium
	intergenic	KRAS(dist=355458),FGFR1OP2(dist=418872)	chr1	67564580	67564580	A	G	6.12581e-06	k__Bacteria.p__Actinobacteria.c__Actinobacteria.o__Micrococcales.f__Dermabacteraceae.g__Brachybacterium
	intergenic	BPIFB2(dist=45828),TGM2(dist=19860)	chr20	10347738	10347738	C	T	5.75489e-06	k__Bacteria.p__Actinobacteria.c__Actinobacteria.o__Micrococcales.f__Dermabacteraceae.g__Brachybacterium
	intergenic	ANKRD44(dist=37491),MIR1603(dist=6212)	chr7	10205223	10205223	A	G	4.77587e-06	k__Bacteria.p__Actinobacteria.c__Actinobacteria.o__Micrococcales.f__Dermabacteraceae.g__Brachybacterium
	intergenic	SP1(dist=44379),MIR7477(dist=6685)	chr33	7434943	7434943	G	T	4.2534e-06	k__Bacteria.p__Actinobacteria.c__Actinobacteria.o__Micrococcales.f__Dermabacteraceae.g__Brachybacterium
	intergenic	NR2E3(dist=36560),SENP8(dist=130889)	chr10	1892536	1892536	T	A	4.20871e-06	k__Bacteria.p__Actinobacteria.c__Actinobacteria.o__Micrococcales.f__Dermabacteraceae.g__Brachybacterium
	intergenic	OAF(dist=9144),THY1(dist=319951)	chr24	3882489	3882489	T	A	4.02669e-06	k__Bacteria.p__Actinobacteria.c__Actinobacteria.o__Micrococcales.f__Dermabacteraceae.g__Brachybacterium
	intergenic	GATA6(dist=240932),MIR1597(dist=896970)	chr2	102895046	102895046	A	G	3.21474e-06	k__Bacteria.p__Actinobacteria.c__Actinobacteria.o__Micrococcales.f__Dermabacteraceae.g__Brachybacterium
	upstream	PDK4(dist=533)	chr2	23914985	23914985	A	T	2.87435e-06	k__Bacteria.p__Actinobacteria.c__Actinobacteria.o__Micrococcales.f__Dermabacteraceae.g__Brachybacterium
	intronic	CASTOR2	chr19	2713835	2713835	C	G	2.69491e-06	k__Bacteria.p__Actinobacteria.c__Actinobacteria.o__Micrococcales.f__Dermabacteraceae.g__Brachybacterium
	intergenic	UQCC1(dist=3924),EIF6(dist=27779)	chr20	1331988	1331988	C	T	2.52625e-06	k__Bacteria.p__Actinobacteria.c__Actinobacteria.o__Micrococcales.f__Dermabacteraceae.g__Brachybacterium
	intergenic	NPY7R(dist=1159),FLT4(dist=17867)	chr13	14035166	14035166	A	G	2.21881e-06	k__Bacteria.p__Actinobacteria.c__Actinobacteria.o__Micrococcales.f__Dermabacteraceae.g__Brachybacterium
	intergenic	MIR1628(dist=19000),TMSB15B(dist=49196)	chr4	1935579	1935579	A	C	2.07684e-06	k__Bacteria.p__Actinobacteria.c__Actinobacteria.o__Micrococcales.f__Dermabacteraceae.g__Brachybacterium
	intergenic	DHRS4(dist=143436),CLC2DL3(dist=86389)	chr1	215046	215046	A	G	1.38188e-06	k__Bacteria.p__Actinobacteria.c__Actinobacteria.o__Micrococcales.f__Dermabacteraceae.g__Brachybacterium
	intronic	2020-09-05	chr15	1058776	1058776	C	T	1.0695e-06	k__Bacteria.p__Actinobacteria.c__Actinobacteria.o__Micrococcales.f__Dermabacteraceae.g__Brachybacterium
	UTR5	CSNK1G1(NM_001005800:c.-41665T>G)	chr10	1671781	1671781	T	G	4.35836e-07	k__Bacteria.p__Actinobacteria.c__Actinobacteria.o__Micrococcales.f__Dermabacteraceae.g__Brachybacterium
	intronic	ARNTL2	chr1	68132510	68132510	C	T	2.64685e-07	k__Bacteria.p__Actinobacteria.c__Actinobacteria.o__Micrococcales.f__Dermabacteraceae.g__Brachybacterium
	intergenic	COL1A2(dist=89889),PON2(dist=145648)	chr2	23701647	23701647	A	G	2.4616e-07	k__Bacteria.p__Actinobacteria.c__Actinobacteria.o__Micrococcales.f__Dermabacteraceae.g__Brachybacterium
	intergenic	COL1A2(dist=89892),PON2(dist=145645)	chr2	23701650	23701650	T	G	2.4616e-07	k__Bacteria.p__Actinobacteria.c__Actinobacteria.o__Micrococcales.f__Dermabacteraceae.g__Brachybacterium
	intergenic	RFC3(dist=186541),PDS5B(dist=307597)	chr1	175426398	175426398	C	G	1.98006e-07	k__Bacteria.p__Actinobacteria.c__Actinobacteria.o__Micrococcales.f__Dermabacteraceae.g__Brachybacterium
	intergenic	MIR1659(dist=512816),NEUROD1(dist=68476)	chr7	14189271	14189271	A	G	1.70983e-07	k__Bacteria.p__Actinobacteria.c__Actinobacteria.o__Micrococcales.f__Dermabacteraceae.g__Brachybacterium
	intergenic	RFC3(dist=186612),PDS5B(dist=307526)	chr1	175426469	175426469	A	G	1.29318e-11	k__Bacteria.p__Actinobacteria.c__Actinobacteria.o__Micrococcales.f__Dermabacteraceae.g__Brachybacterium
	intergenic	FOXC1(dist=529687),SERPINB6(dist=118483)	chr2	67512327	67512327	C	T	5.41067e-06	k__Bacteria.p__Actinobacteria.c__Actinobacteria.o__Micrococcales.f__Microbacteriaceae.g__Leifsonia
	intergenic	FOXC1(dist=529718),SERPINB6(dist=118452)	chr2	67512358	67512358	C	T	5.41067e-06	k__Bacteria.p__Actinobacteria.c__Actinobacteria.o__Micrococcales.f__Microbacteriaceae.g__Leifsonia
	intergenic	YIPF5(dist=349782),MIR1576(dist=28055)	chr13	18613534	18613534	T	G	5.41067e-06	k__Bacteria.p__Actinobacteria.c__Actinobacteria.o__Micrococcales.f__Microbacteriaceae.g__Leifsonia
	intergenic	HMBOX1(dist=880389),OvoDA1(dist=27902)	chr3	107085933	107085933	G	A	2.69491e-06	k__Bacteria.p__Actinobacteria.c__Actinobacteria.o__Micrococcales.f__Microbacteriaceae.g__Leifsonia
	intergenic	MYLK(dist=175957),UMPS(dist=328647)	chr7	27532422	27532422	A	G	2.69491e-06	k__Bacteria.p__Actinobacteria.c__Actinobacteria.o__Micrococcales.f__Microbacteriaceae.g__Leifsonia
	intergenic	PHACTR1(dist=115198),MIR1759(dist=102453)	chr2	62425117	62425117	T	C	2.52625e-06	k__Bacteria.p__Actinobacteria.c__Actinobacteria.o__Micrococcales.f__Microbacteriaceae.g__Leifsonia
	intergenic	PDHB(dist=171083),FHIT(dist=158300)	chr12	12400070	12400070	C	G	1.30757e-06	k__Bacteria.p__Actinobacteria.c__Actinobacteria.o__Micrococcales.f__Microbacteriaceae.g__Leifsonia
	intergenic	PERP1(dist=163441),IFNGR1(dist=100702)	chr3	54794720	54794720	T	A	1.30757e-06	k__Bacteria.p__Actinobacteria.c__Actinobacteria.o__Micrococcales.f__Microbacteriaceae.g__Leifsonia
	intergenic	TSN(dist=45775),EAF2(dist=21037)	chr7	26297369	26297369	G	A	8.14753e-07	k__Bacteria.p__Actinobacteria.c__Actinobacteria.o__Micrococcales.f__Microbacteriaceae.g__Leifsonia
	intergenic	PERP1(dist=163382),IFNGR1(dist=100761)	chr3	54794661	54794661	G	C	8.14753e-07	k__Bacteria.p__Actinobacteria.c__Actinobacteria.o__Micrococcales.f__Microbacteriaceae.g__Leifsonia
	intronic	SLC17A9	chr20	8454273	8454273	T	A	6.18338e-07	k__Bacteria.p__Actinobacteria.c__Actinobacteria.o__Micrococcales.f__Microbacteriaceae.g__Leifsonia
	intergenic	MIR1587(dist=30700),CASTOR2(dist=675502)	chr19	2015073	2015073	C	T	4.6797e-07	k__Bacteria.p__Actinobacteria.c__Actinobacteria.o__Micrococcales.f__Microbacteriaceae.g__Leifsonia
	intergenic	PERP1(dist=163439),IFNGR1(dist=100704)	chr3	54794718	54794718	A	G	1.58845e-07	k__Bacteria.p__Actinobacteria.c__Actinobacteria.o__Micrococcales.f__Microbacteriaceae.g__Leifsonia
	intergenic	MIR1587(dist=30709),CASTOR2(dist=675493)	chr19	2015082	2015082	T	C	1.3702e-07	k__Bacteria.p__Actinobacteria.c__Actinobacteria.o__Micrococcales.f__Microbacteriaceae.g__Leifsonia
	intergenic	MIR1587(dist=30702),CASTOR2(dist=675500)	chr19	2015075	2015075	T	C	1.27224e-07	k__Bacteria.p__Actinobacteria.c__Actinobacteria.o__Micrococcales.f__Microbacteriaceae.g__Leifsonia
	intergenic	VAX1(dist=218780),PRLHR(dist=453561)	chr6	30256153	30256153	A	G	6.44478e-08	k__Bacteria.p__Actinobacteria.c__Actinobacteria.o__Micrococcales.f__Microbacteriaceae.g__Leifsonia
	intronic	ZNF512B	chr20	9461669	9461669	T	A	1.32507e-08	k__Bacteria.p__Actinobacteria.c__Actinobacteria.o__Micrococcales.f__Microbacteriaceae.g__Leifsonia
	intergenic	BHLHE23(dist=47625),MIR1746(dist=106158)	chr20	8537609	8537609	T	C	1.32118e-09	k__Bacteria.p__Actinobacteria.c__Actinobacteria.o__Micrococcales.f__Microbacteriaceae.g__Leifsonia
	intergenic	NRTN(dist=7315),LARP6L(dist=30275)	chr28	1644003	1644003	A	T	3.71001e-06	k__Bacteria.p__Actinobacteria.c__Actinobacteria.o__Micrococcales.f__Microbacteriaceae.g__Microbacterium
	intergenic	MIR1807(dist=106390),MIR100(dist=58107)	chr24	3306452	3306452	T	C	3.48072e-06	k__Bacteria.p__Actinobacteria.c__Actinobacteria.o__Micrococcales.f__Microbacteriaceae.g__Microbacterium
	intergenic	CBL(dist=42910),POU2AF1(dist=13398)	chr24	4330014	4330014	A	G	3.48072e-06	k__Bacteria.p__Actinobacteria.c__Actinobacteria.o__Micrococcales.f__Microbacteriaceae.g__Microbacterium
	intergenic	IL2RA(dist=582462),LOC419112(dist=12238)	chr1	4676616	4676616	A	T	3.26506e-06	k__Bacteria.p__Actinobacteria.c__Actinobacteria.o__Micrococcales.f__Microbacteriaceae.g__Microbacterium
	intergenic	MED27(dist=140160),SPACA9(dist=158973)	chr17	6855994	6855994	A	G	3.26506e-06	k__Bacteria.p__Actinobacteria.c__Actinobacteria.o__Micrococcales.f__Microbacteriaceae.g__Microbacterium
	intronic	CACNB4	chr7	35360348	35360348	A	G	2.52625e-06	k__Bacteria.p__Actinobacteria.c__Actinobacteria.o__Micrococcales.f__Microbacteriaceae.g__Microbacterium
	intergenic	CDK9(dist=14202),MIR219A1(dist=29924)	chr17	5289659	5289659	G	A	1.30757e-06	k__Bacteria.p__Actinobacteria.c__Actinobacteria.o__Micrococcales.f__Microbacteriaceae.g__Microbacterium
	intergenic	MIR1659(dist=323188),NEUROD1(dist=258104)	chr7	13999643	13999643	G	A	1.14341e-06	k__Bacteria.p__Actinobacteria.c__Actinobacteria.o__Micrococcales.f__Microbacteriaceae.g__Microbacterium
	intergenic	ALDOC(dist=2651),TLCD1(dist=64202)	chr19	5890750	5890750	A	G	5.76882e-07	k__Bacteria.p__Actinobacteria.c__Actinobacteria.o__Micrococcales.f__Microbacteriaceae.g__Microbacterium
	intergenic	MIR1659(dist=323196),NEUROD1(dist=258096)	chr7	13999651	13999651	T	C	2.29135e-07	k__Bacteria.p__Actinobacteria.c__Actinobacteria.o__Micrococcales.f__Microbacteriaceae.g__Microbacterium
	intronic	ARHGAP26	chr13	18045094	18045094	A	G	2.13022e-07	k__Bacteria.p__Actinobacteria.c__Actinobacteria.o__Micrococcales.f__Microbacteriaceae.g__Microbacterium
	intergenic	EDYM1(dist=25916),EDQM3(dist=3652)	chr25	3243002	3243002	T	C	8.1039e-08	k__Bacteria.p__Actinobacteria.c__Actinobacteria.o__Micrococcales.f__Microbacteriaceae.g__Microbacterium
	upstream	ADPRH(dist=237)	chr1	93662530	93662530	T	C	6.12581e-06	k__Bacteria.p__Actinobacteria.c__Actinobacteria.o__Micrococcales.f__Micrococcaceae.g__Kocuria
	intergenic	SEMA6B(dist=1590),SIRT6(dist=43056)	chr28	2657407	2657407	T	C	6.12581e-06	k__Bacteria.p__Actinobacteria.c__Actinobacteria.o__Micrococcales.f__Micrococcaceae.g__Kocuria
	exonic	SPG7	chr11	18715842	18715842	G	A	4.77587e-06	k__Bacteria.p__Actinobacteria.c__Actinobacteria.o__Micrococcales.f__Micrococcaceae.g__Kocuria
	intergenic	BARX1(dist=325239),NINJ1(dist=147759)	chr12	6864544	6864544	C	T	4.77587e-06	k__Bacteria.p__Actinobacteria.c__Actinobacteria.o__Micrococcales.f__Micrococcaceae.g__Kocuria
	intergenic	KCNA3(dist=62082),SRSF3(dist=28356)	chr26	1555853	1555853	T	C	4.48371e-06	k__Bacteria.p__Actinobacteria.c__Actinobacteria.o__Micrococcales.f__Micrococcaceae.g__Kocuria
	intergenic	C3H1orf95(dist=16231),PARP1(dist=24950)	chr3	17094746	17094746	A	G	3.71001e-06	k__Bacteria.p__Actinobacteria.c__Actinobacteria.o__Micrococcales.f__Micrococcaceae.g__Kocuria
	downstream	MIR6618(dist=4)	chr26	1772470	1772470	C	T	3.26506e-06	k__Bacteria.p__Actinobacteria.c__Actinobacteria.o__Micrococcales.f__Micrococcaceae.g__Kocuria
	exonic	MSX1	chr4	78807529	78807529	T	C	2.69491e-06	k__Bacteria.p__Actinobacteria.c__Actinobacteria.o__Micrococcales.f__Micrococcaceae.g__Kocuria
	intronic	FSTL1	chr1	80690636	80690636	T	C	3.28354e-07	k__Bacteria.p__Actinobacteria.c__Actinobacteria.o__Micrococcales.f__Micrococcaceae.g__Kocuria
	intergenic	TPRA1(dist=87829),TXNRD3(dist=523684)	chr12	10253943	10253943	A	G	3.28354e-07	k__Bacteria.p__Actinobacteria.c__Actinobacteria.o__Micrococcales.f__Micrococcaceae.g__Kocuria
	intergenic	NEURL1(dist=155334),COL17A1(dist=178252)	chr6	24909093	24909093	G	A	1.01622e-07	k__Bacteria.p__Actinobacteria.c__Actinobacteria.o__Micrococcales.f__Micrococcaceae.g__Kocuria
	intronic	ADIPOR1	chr26	1106988	1106988	G	A	2.67161e-09	k__Bacteria.p__Actinobacteria.c__Actinobacteria.o__Micrococcales.f__Micrococcaceae.g__Kocuria
	intergenic	HCRT(dist=10241),STAT5B(dist=6706)	chr27	7688182	7688182	C	G	3.70643e-06	k__Bacteria.p__Actinobacteria.c__Actinobacteria.o__Micrococcales.f__Micrococcaceae.g__Rothia
	exonic	LARP6L	chr28	1675114	1675114	T	C	2.87155e-06	k__Bacteria.p__Actinobacteria.c__Actinobacteria.o__Micrococcales.f__Micrococcaceae.g__Rothia
	downstream	B3GAT1L(dist=537)	chr1	81424667	81424667	T	C	2.21662e-06	k__Bacteria.p__Actinobacteria.c__Actinobacteria.o__Micrococcales.f__Micrococcaceae.g__Rothia
	intronic	SNN	chr14	1315808	1315808	T	C	1.58673e-07	k__Bacteria.p__Actinobacteria.c__Actinobacteria.o__Micrococcales.f__Micrococcaceae.g__Rothia
	intergenic	MIR1698-1(dist=6845),CLDN3(dist=20565)	chr19	834919	834919	A	G	8.73729e-08	k__Bacteria.p__Actinobacteria.c__Actinobacteria.o__Micrococcales.f__Micrococcaceae.g__Rothia
	intergenic	TWSG1(dist=779661),LAMA1(dist=159139)	chr2	99360197	99360197	A	G	2.90993e-09	k__Bacteria.p__Actinobacteria.c__Actinobacteria.o__Micrococcales.f__Micrococcaceae.g__Rothia
	intergenic	MIR1587(dist=81856),CASTOR2(dist=624346)	chr19	2066229	2066229	G	A	4.20871e-06	k__Bacteria.p__Actinobacteria.c__Actinobacteria.o__Pseudonocardiales.f__Pseudonocardiaceae.g__Amycolatopsis
	intergenic	ZNF326(dist=133059),LMO4(dist=611353)	chr8	15505600	15505600	G	T	2.10161e-06	k__Bacteria.p__Actinobacteria.c__Coriobacteriia.o__Coriobacteriales.f__Coriobacteriaceae.g__Collinsella
	exonic	SSPO	chr2	477467	477467	A	G	1.77576e-06	k__Bacteria.p__Actinobacteria.c__Coriobacteriia.o__Coriobacteriales.f__Coriobacteriaceae.g__Collinsella
	intergenic	DCAF7(dist=10846),LIMD2(dist=39644)	chr27	5146415	5146415	G	A	1.39863e-06	k__Bacteria.p__Actinobacteria.c__Coriobacteriia.o__Coriobacteriales.f__Coriobacteriaceae.g__Collinsella
	intergenic	BRINP1(dist=567044),MIR6696(dist=59062)	chr17	5003592	5003592	G	A	4.47941e-06	k__Bacteria.p__Actinobacteria.c__Coriobacteriia.o__Coriobacteriales.f__Coriobacteriaceae.g__Enorma
	intergenic	C5H14orf166(dist=14326),PTGER2(dist=10941)	chr5	58262190	58262190	G	A	3.71001e-06	k__Bacteria.p__Actinobacteria.c__Coriobacteriia.o__Coriobacteriales.f__Coriobacteriaceae.g__Enorma
	intergenic	TMEM18(dist=490005),EIPR1(dist=951930)	chr3	92618192	92618192	A	G	1.5946e-06	k__Bacteria.p__Actinobacteria.c__Coriobacteriia.o__Coriobacteriales.f__Coriobacteriaceae.g__Enorma
	intergenic	C5H14orf166(dist=14327),PTGER2(dist=10940)	chr5	58262191	58262191	T	C	1.30757e-06	k__Bacteria.p__Actinobacteria.c__Coriobacteriia.o__Coriobacteriales.f__Coriobacteriaceae.g__Enorma
	intergenic	NFRKB(dist=33735),NTM(dist=274422)	chr24	1619435	1619435	C	G	5.40553e-06	k__Bacteria.p__Actinobacteria.c__Coriobacteriia.o__Coriobacteriales.f__Coriobacteriaceae.g__Olsenella
	intergenic	NFRKB(dist=33741),NTM(dist=274416)	chr24	1619441	1619441	G	C	5.40553e-06	k__Bacteria.p__Actinobacteria.c__Coriobacteriia.o__Coriobacteriales.f__Coriobacteriaceae.g__Olsenella
	intergenic	NFRKB(dist=33740),NTM(dist=274417)	chr24	1619440	1619440	A	C	5.40553e-06	k__Bacteria.p__Actinobacteria.c__Coriobacteriia.o__Coriobacteriales.f__Coriobacteriaceae.g__Olsenella
	intergenic	LRP1(dist=4049),SLC11A2(dist=139236)	chr33	4756564	4756564	A	C	4.77131e-06	k__Bacteria.p__Actinobacteria.c__Coriobacteriia.o__Coriobacteriales.f__Coriobacteriaceae.g__Olsenella
	intergenic	GNOT2(dist=1140512),LBX2(dist=62583)	chr4	90870432	90870432	A	T	4.47941e-06	k__Bacteria.p__Actinobacteria.c__Coriobacteriia.o__Coriobacteriales.f__Coriobacteriaceae.g__Olsenella
	intergenic	NFRKB(dist=33753),NTM(dist=274404)	chr24	1619453	1619453	T	G	3.94992e-06	k__Bacteria.p__Actinobacteria.c__Coriobacteriia.o__Coriobacteriales.f__Coriobacteriaceae.g__Olsenella
	intergenic	DAP(dist=73601),CCT5(dist=162674)	chr2	78242846	78242846	C	G	3.70643e-06	k__Bacteria.p__Actinobacteria.c__Coriobacteriia.o__Coriobacteriales.f__Coriobacteriaceae.g__Olsenella
	intergenic	GNOT2(dist=1140511),LBX2(dist=62584)	chr4	90870431	90870431	G	T	3.28007e-07	k__Bacteria.p__Actinobacteria.c__Coriobacteriia.o__Coriobacteriales.f__Coriobacteriaceae.g__Olsenella
	intergenic	MIR1676(dist=24858),GMFB(dist=14182)	chr5	56627753	56627753	G	C	1.97793e-07	k__Bacteria.p__Actinobacteria.c__Coriobacteriia.o__Coriobacteriales.f__Coriobacteriaceae.g__Olsenella
	intergenic	CSRP1(dist=5532),TNNT2(dist=18257)	chr26	787576	787576	A	C	5.38112e-07	k__Bacteria.p__Actinobacteria.c__Coriobacteriia.o__Coriobacteriales.f__Coriobacteriaceae.g__Senegalimassilia
	intergenic	MIR205(dist=29546),G0S2(dist=34513)	chr26	3106066	3106066	C	T	5.38112e-07	k__Bacteria.p__Actinobacteria.c__Coriobacteriia.o__Coriobacteriales.f__Coriobacteriaceae.g__Senegalimassilia
	intergenic	FARP1(dist=222174),MBNL2(dist=41294)	chr1	146720403	146720403	T	G	3.26506e-06	k__Bacteria.p__Actinobacteria.c__Coriobacteriia.o__Coriobacteriales.f__Coriobacteriaceae.g__Slackia
	intergenic	ABCF2(dist=16128),SLC4A2(dist=130232)	chr2	186036	186036	T	C	5.08137e-06	k__Bacteria.p__Actinobacteria.c__Coriobacteriia.o__Coriobacteriales.f__Coriobacteriaceae.g__Coriobacteriaceae_uncultured
	intronic	ADCYAP1R1	chr2	1494167	1494167	A	G	4.77587e-06	k__Bacteria.p__Actinobacteria.c__Coriobacteriia.o__Coriobacteriales.f__Coriobacteriaceae.g__Coriobacteriaceae_uncultured
	exonic	CHAC1	chr5	24668248	24668248	G	A	3.05536e-07	k__Bacteria.p__Actinobacteria.c__Coriobacteriia.o__Coriobacteriales.f__Coriobacteriaceae.g__Coriobacteriaceae_uncultured
	intergenic	MAPK10(dist=57085),COPS4(dist=182481)	chr4	46089049	46089049	A	G	5.08137e-06	k__Bacteria.p__Bacteroidetes.c__Bacteroidia.o__Bacteroidales.f__3M1PL1.52_termite_group.g__uncultured_Bacteroidetes_bacterium
	intergenic	GPAT3(dist=372211),MIR1730(dist=1314442)	chr4	46896242	46896242	A	T	4.6797e-07	k__Bacteria.p__Bacteroidetes.c__Bacteroidia.o__Bacteroidales.f__3M1PL1.52_termite_group.g__uncultured_Bacteroidetes_bacterium
	intergenic	GNAL(dist=568086),APCDD1(dist=287305)	chr2	98020589	98020589	G	A	5.07653e-06	k__Bacteria.p__Bacteroidetes.c__Bacteroidia.o__Bacteroidales.f__Bacteroidaceae.g__Bacteroides
	intergenic	LMBR1(dist=40392),MNX1(dist=3606)	chr2	8621004	8621004	A	G	8.13919e-07	k__Bacteria.p__Bacteroidetes.c__Bacteroidia.o__Bacteroidales.f__Bacteroidaceae.g__Bacteroides
	intronic	CPSF2	chr5	44777236	44777236	G	A	4.81709e-06	k__Bacteria.p__Bacteroidetes.c__Bacteroidia.o__Bacteroidales.f__Bacteroidales_S24.7_group.g__uncultured_bacterium
	intergenic	NONE(dist=NONE),NONE(dist=NONE)	chrW	74711456	74711456	A	G	3.012e-06	k__Bacteria.p__Bacteroidetes.c__Bacteroidia.o__Bacteroidales.f__Bacteroidales_S24.7_group.g__uncultured_bacterium
	intronic	HYDIN	chr11	1576389	1576389	G	A	1.19781e-06	k__Bacteria.p__Bacteroidetes.c__Bacteroidia.o__Bacteroidales.f__Bacteroidales_S24.7_group.g__uncultured_bacterium
	intergenic	EIF2B3(dist=36373),SELENOP2(dist=73969)	chr8	21306238	21306238	T	C	4.94754e-06	k__Bacteria.p__Bacteroidetes.c__Bacteroidia.o__Bacteroidales.f__Bacteroidales_S24.7_group.g__uncultured_rumen_bacterium
	intergenic	TSNAX(dist=59163),EXOC8(dist=13126)	chr3	39835192	39835192	A	G	6.12581e-06	k__Bacteria.p__Bacteroidetes.c__Bacteroidia.o__Bacteroidales.f__gir.aah93h0.g__uncultured_bacterium
	intergenic	CDK9(dist=22859),MIR219A1(dist=21267)	chr17	5298316	5298316	C	T	4.48371e-06	k__Bacteria.p__Bacteroidetes.c__Bacteroidia.o__Bacteroidales.f__gir.aah93h0.g__uncultured_bacterium
	intergenic	SLC48A1(dist=15153),NEUROD4(dist=27460)	chr33	5955288	5955288	T	C	4.20871e-06	k__Bacteria.p__Bacteroidetes.c__Bacteroidia.o__Bacteroidales.f__gir.aah93h0.g__uncultured_bacterium
	intergenic	CD4(dist=14270),CDCA3(dist=22598)	chr1	77900171	77900171	A	G	3.26506e-06	k__Bacteria.p__Bacteroidetes.c__Bacteroidia.o__Bacteroidales.f__gir.aah93h0.g__uncultured_bacterium
	intronic	SRGAP1	chr1	33561979	33561979	T	C	1.49427e-06	k__Bacteria.p__Bacteroidetes.c__Bacteroidia.o__Bacteroidales.f__gir.aah93h0.g__uncultured_bacterium
	intergenic	POR(dist=68978),RAD51D(dist=76477)	chr19	4545719	4545719	T	C	7.51507e-08	k__Bacteria.p__Bacteroidetes.c__Bacteroidia.o__Bacteroidales.f__gir.aah93h0.g__uncultured_bacterium
	intergenic	HIF1A(dist=123404),SIX1(dist=277631)	chr5	54315497	54315497	C	G	2.07479e-06	k__Bacteria.p__Bacteroidetes.c__Bacteroidia.o__Bacteroidales.f__Porphyromonadaceae.g__Barnesiella
	intronic	MEF2D	chr25	2764075	2764075	A	G	5.08137e-06	k__Bacteria.p__Bacteroidetes.c__Bacteroidia.o__Bacteroidales.f__Porphyromonadaceae.g__Butyricimonas
	intergenic	FJX1(dist=287811),RAG1(dist=34052)	chr5	19708281	19708281	C	G	3.71001e-06	k__Bacteria.p__Bacteroidetes.c__Bacteroidia.o__Bacteroidales.f__Porphyromonadaceae.g__Butyricimonas
	intergenic	MIR1651(dist=73474),LMF2(dist=32412)	chr1	1252021	1252021	A	G	2.52625e-06	k__Bacteria.p__Bacteroidetes.c__Bacteroidia.o__Bacteroidales.f__Porphyromonadaceae.g__Butyricimonas
	intergenic	MIRLET7A2(dist=136416),SORL1(dist=8935)	chr24	3509145	3509145	T	C	1.59619e-06	k__Bacteria.p__Bacteroidetes.c__Bacteroidia.o__Bacteroidales.f__Porphyromonadaceae.g__Butyricimonas
	intergenic	MIR1651(dist=73405),LMF2(dist=32481)	chr1	1251952	1251952	A	G	1.49427e-06	k__Bacteria.p__Bacteroidetes.c__Bacteroidia.o__Bacteroidales.f__Porphyromonadaceae.g__Butyricimonas
	intronic	PTPRG	chr12	13319724	13319724	T	C	1.30757e-06	k__Bacteria.p__Bacteroidetes.c__Bacteroidia.o__Bacteroidales.f__Porphyromonadaceae.g__Butyricimonas
	intergenic	EXOSC2(dist=108377),POMT1(dist=143955)	chr17	6376008	6376008	G	A	1.14341e-06	k__Bacteria.p__Bacteroidetes.c__Bacteroidia.o__Bacteroidales.f__Porphyromonadaceae.g__Butyricimonas
	intergenic	NONE(dist=NONE),NONE(dist=NONE)	chrW	53179516	53179516	T	G	8.71654e-07	k__Bacteria.p__Bacteroidetes.c__Bacteroidia.o__Bacteroidales.f__Porphyromonadaceae.g__Butyricimonas
	intergenic	NONE(dist=NONE),NONE(dist=NONE)	chrW	53179569	53179569	A	G	8.71654e-07	k__Bacteria.p__Bacteroidetes.c__Bacteroidia.o__Bacteroidales.f__Porphyromonadaceae.g__Butyricimonas
	intronic	MEF2D	chr25	2763978	2763978	T	C	6.18338e-07	k__Bacteria.p__Bacteroidetes.c__Bacteroidia.o__Bacteroidales.f__Porphyromonadaceae.g__Butyricimonas
	intergenic	GNOT2(dist=1121673),LBX2(dist=81422)	chr4	90851593	90851593	T	C	6.12581e-06	k__Bacteria.p__Bacteroidetes.c__Bacteroidia.o__Bacteroidales.f__Porphyromonadaceae.g__Macellibacteroides
	intergenic	NAT8B(dist=21122),MIR3594(dist=124386)	chr4	91086179	91086179	A	G	3.95373e-06	k__Bacteria.p__Bacteroidetes.c__Bacteroidia.o__Bacteroidales.f__Porphyromonadaceae.g__Macellibacteroides
	intronic	DCTN1	chr4	91017710	91017710	A	G	3.71001e-06	k__Bacteria.p__Bacteroidetes.c__Bacteroidia.o__Bacteroidales.f__Porphyromonadaceae.g__Macellibacteroides
	intronic	CPZ	chr4	81163594	81163594	C	T	3.37451e-06	k__Bacteria.p__Bacteroidetes.c__Bacteroidia.o__Bacteroidales.f__Porphyromonadaceae.g__Macellibacteroides
	intergenic	HAS2(dist=440677),DERL1(dist=85986)	chr2	137815067	137815067	G	A	6.18338e-07	k__Bacteria.p__Bacteroidetes.c__Bacteroidia.o__Bacteroidales.f__Porphyromonadaceae.g__Macellibacteroides
	intronic	NTM	chr24	2102708	2102708	T	G	3.71001e-06	k__Bacteria.p__Bacteroidetes.c__Bacteroidia.o__Bacteroidales.f__Porphyromonadaceae.g__Odoribacter
	intergenic	PLEKHO1(dist=15703),FCER1G(dist=6038)	chr25	146720	146720	G	A	3.02964e-06	k__Bacteria.p__Bacteroidetes.c__Bacteroidia.o__Bacteroidales.f__Porphyromonadaceae.g__Parabacteroides
	intergenic	PLEKHO1(dist=15697),FCER1G(dist=6044)	chr25	146714	146714	T	C	3.02964e-06	k__Bacteria.p__Bacteroidetes.c__Bacteroidia.o__Bacteroidales.f__Porphyromonadaceae.g__Parabacteroides
	intergenic	PTPA(dist=44447),NTMT1(dist=66818)	chr17	5875328	5875328	A	G	4.47941e-06	k__Bacteria.p__Bacteroidetes.c__Bacteroidia.o__Bacteroidales.f__Prevotellaceae.g__Alloprevotella
	downstream	FARSB(dist=888)	chr9	8146442	8146442	C	A	5.41067e-06	k__Bacteria.p__Bacteroidetes.c__Bacteroidia.o__Bacteroidales.f__Prevotellaceae.g__Paraprevotella
	intergenic	SEPT9(dist=113192),RASL10A(dist=121459)	chr18	3946175	3946175	A	G	2.36774e-06	k__Bacteria.p__Bacteroidetes.c__Bacteroidia.o__Bacteroidales.f__Prevotellaceae.g__Paraprevotella
	downstream	FARSB(dist=888)	chr9	8146442	8146442	C	A	5.75489e-06	k__Bacteria.p__Bacteroidetes.c__Bacteroidia.o__Bacteroidales.f__Prevotellaceae.g__Prevotella_2
	intronic	EIF2B3	chr8	21268702	21268702	A	G	5.75489e-06	k__Bacteria.p__Bacteroidetes.c__Bacteroidia.o__Bacteroidales.f__Prevotellaceae.g__Prevotella_2
	intergenic	EIF2B3(dist=36373),SELENOP2(dist=73969)	chr8	21306238	21306238	T	C	5.75489e-06	k__Bacteria.p__Bacteroidetes.c__Bacteroidia.o__Bacteroidales.f__Prevotellaceae.g__Prevotella_2
	intergenic	KRT5(dist=145407),RDH5(dist=75031)	chr33	5412519	5412519	A	G	5.08137e-06	k__Bacteria.p__Bacteroidetes.c__Bacteroidia.o__Bacteroidales.f__Prevotellaceae.g__Prevotella_2
	intergenic	MIR29B2(dist=31602),MIR6654(dist=121689)	chr26	2731837	2731837	C	T	4.48371e-06	k__Bacteria.p__Bacteroidetes.c__Bacteroidia.o__Bacteroidales.f__Prevotellaceae.g__Prevotella_2
	intronic	CSF3R	chr23	4162775	4162775	G	A	3.79692e-06	k__Bacteria.p__Bacteroidetes.c__Bacteroidia.o__Bacteroidales.f__Prevotellaceae.g__Prevotella_2
	intergenic	GMPS(dist=104969),MME(dist=5336)	chr9	23209703	23209703	C	A	3.44719e-06	k__Bacteria.p__Bacteroidetes.c__Bacteroidia.o__Bacteroidales.f__Prevotellaceae.g__Prevotella_2
	intronic	EIF2B3	chr8	21268683	21268683	A	T	2.87435e-06	k__Bacteria.p__Bacteroidetes.c__Bacteroidia.o__Bacteroidales.f__Prevotellaceae.g__Prevotella_2
	intergenic	MIR29B2(dist=111077),MIR6654(dist=42214)	chr26	2811312	2811312	T	C	2.69491e-06	k__Bacteria.p__Bacteroidetes.c__Bacteroidia.o__Bacteroidales.f__Prevotellaceae.g__Prevotella_2
	intergenic	MCF2L(dist=1019873),COL4A1(dist=23865)	chr1	140114811	140114811	C	G	1.0695e-06	k__Bacteria.p__Bacteroidetes.c__Bacteroidia.o__Bacteroidales.f__Prevotellaceae.g__Prevotella_2
	intronic	ASS1	chr17	6182218	6182218	A	G	3.78629e-07	k__Bacteria.p__Bacteroidetes.c__Bacteroidia.o__Bacteroidales.f__Prevotellaceae.g__Prevotella_2
	intronic	RNF220	chr8	20996282	20996282	A	G	2.84554e-07	k__Bacteria.p__Bacteroidetes.c__Bacteroidia.o__Bacteroidales.f__Prevotellaceae.g__Prevotella_2
	intergenic	MIR1569-2(dist=54956),TRAM1(dist=44396)	chr2	116691099	116691099	G	A	2.03622e-07	k__Bacteria.p__Bacteroidetes.c__Bacteroidia.o__Bacteroidales.f__Prevotellaceae.g__Prevotella_2
	intronic	PARD3	chr2	13149137	13149137	G	T	1.3702e-07	k__Bacteria.p__Bacteroidetes.c__Bacteroidia.o__Bacteroidales.f__Prevotellaceae.g__Prevotella_2
	intergenic	HS6ST2(dist=57029),MIR20B(dist=216720)	chr4	3750907	3750907	A	G	2.91348e-09	k__Bacteria.p__Bacteroidetes.c__Bacteroidia.o__Bacteroidales.f__Prevotellaceae.g__Prevotella_2
	intergenic	RHCG(dist=81200),FANCI(dist=4178)	chr10	13389671	13389671	T	C	3.48072e-06	k__Bacteria.p__Bacteroidetes.c__Bacteroidia.o__Bacteroidales.f__Prevotellaceae.g__Prevotellaceae_Ga6A1_group
	intronic	UBAP2	chrW	26723	26723	T	A	4.77131e-06	k__Bacteria.p__Bacteroidetes.c__Bacteroidia.o__Bacteroidales.f__Prevotellaceae.g__Prevotellaceae_UCG.001
	intronic	UBAP2	chrW	22828	22828	T	C	4.47941e-06	k__Bacteria.p__Bacteroidetes.c__Bacteroidia.o__Bacteroidales.f__Prevotellaceae.g__Prevotellaceae_UCG.001
	intronic	UBAP2	chrW	22832	22832	A	C	4.47941e-06	k__Bacteria.p__Bacteroidetes.c__Bacteroidia.o__Bacteroidales.f__Prevotellaceae.g__Prevotellaceae_UCG.001
	intergenic	NONE(dist=NONE),NONE(dist=NONE)	chrW	72878965	72878965	C	G	4.47941e-06	k__Bacteria.p__Bacteroidetes.c__Bacteroidia.o__Bacteroidales.f__Prevotellaceae.g__Prevotellaceae_UCG.001
	intergenic	GNOT2(dist=1047042),LBX2(dist=156053)	chr4	90776962	90776962	G	A	1.22346e-06	k__Bacteria.p__Bacteroidetes.c__Bacteroidia.o__Bacteroidales.f__Prevotellaceae.g__Prevotellaceae_UCG.001
	intergenic	CCNK(dist=7852),CYP46A1(dist=140162)	chr5	48218382	48218382	G	A	1.08149e-06	k__Bacteria.p__Bacteroidetes.c__Bacteroidia.o__Bacteroidales.f__Prevotellaceae.g__uncultured
	intergenic	PTPA(dist=44446),NTMT1(dist=66819)	chr17	5875327	5875327	C	T	5.37553e-07	k__Bacteria.p__Bacteroidetes.c__Bacteroidia.o__Bacteroidales.f__Prevotellaceae.g__uncultured
	intergenic	PTPA(dist=44447),NTMT1(dist=66818)	chr17	5875328	5875328	A	G	2.84252e-07	k__Bacteria.p__Bacteroidetes.c__Bacteroidia.o__Bacteroidales.f__Prevotellaceae.g__uncultured
	intergenic	UBE2G2(dist=13612),OTOS(dist=22312)	chr9	5367784	5367784	A	G	3.47735e-06	k__Bacteria.p__Bacteroidetes.c__Bacteroidia.o__Bacteroidales.f__Rikenellaceae.g__Alistipes
	intergenic	VRK1(dist=1102782),SETD3(dist=202652)	chr5	47941679	47941679	G	A	4.47941e-06	k__Bacteria.p__Bacteroidetes.c__Bacteroidia.o__Bacteroidales.f__Rikenellaceae.g__Rikenellaceae_RC9_gut_group
	intergenic	WRAP73(dist=190506),LOC419390(dist=234493)	chr21	1183274	1183274	T	C	4.48371e-06	k__Bacteria.p__Bacteroidetes.c__Bacteroidia.o__Bacteroidales.f__uncultured.g__uncultured_bacterium
	intergenic	NONE(dist=NONE),NONE(dist=NONE)	chr33	1155607	1155607	A	G	2.69491e-06	k__Bacteria.p__Bacteroidetes.c__Bacteroidia.o__Bacteroidales.f__uncultured.g__uncultured_bacterium
	intergenic	NONE(dist=NONE),NONE(dist=NONE)	chr33	1347571	1347571	G	A	9.99179e-07	k__Bacteria.p__Bacteroidetes.c__Bacteroidia.o__Bacteroidales.f__uncultured.g__uncultured_bacterium
	intergenic	MIR6621(dist=217996),PODXL(dist=160991)	chr1	3527065	3527065	T	G	3.71001e-06	k__Bacteria.p__Bacteroidetes.c__Flavobacteriia.o__Flavobacteriales.f__Flavobacteriaceae.g__Chryseobacterium
	intergenic	FRZB(dist=41480),ACADL(dist=377667)	chr7	2394282	2394282	C	A	3.48072e-06	k__Bacteria.p__Bacteroidetes.c__Flavobacteriia.o__Flavobacteriales.f__Flavobacteriaceae.g__Chryseobacterium
	intergenic	SSBP3(dist=1983),PARS2(dist=22467)	chr8	25576795	25576795	T	C	3.48072e-06	k__Bacteria.p__Bacteroidetes.c__Flavobacteriia.o__Flavobacteriales.f__Flavobacteriaceae.g__Chryseobacterium
	intergenic	ZC3H15(dist=840366),FRZB(dist=78205)	chr7	2259197	2259197	T	C	6.18338e-07	k__Bacteria.p__Bacteroidetes.c__Flavobacteriia.o__Flavobacteriales.f__Flavobacteriaceae.g__Chryseobacterium
	intergenic	MIR2127(dist=610604),TNFSF11(dist=15423)	chr1	167824858	167824858	T	C	2.24512e-09	k__Bacteria.p__Bacteroidetes.c__Flavobacteriia.o__Flavobacteriales.f__Flavobacteriaceae.g__Chryseobacterium
	intronic	PDLIM4	chr13	17492591	17492591	T	G	5.17415e-06	k__Bacteria.p__Bacteroidetes.c__Sphingobacteriia.o__Sphingobacteriales.f__Chitinophagaceae.g__Sediminibacterium
	downstream	PPARD(dist=663)	chr26	4088632	4088632	C	A	1.14226e-06	k__Bacteria.p__Bacteroidetes.c__Sphingobacteriia.o__Sphingobacteriales.f__Chitinophagaceae.g__Sediminibacterium
	intergenic	ACVR2B(dist=10706),C9ORF152(dist=352018)	chr2	5912531	5912531	A	G	5.76284e-07	k__Bacteria.p__Bacteroidetes.c__Sphingobacteriia.o__Sphingobacteriales.f__Chitinophagaceae.g__Sediminibacterium
	intronic	SPERT	chr1	169186778	169186778	T	G	4.20871e-06	k__Bacteria.p__Cyanobacteria.c__Chloroplast.o__Gossypium_arboreum.f__Gossypium_arboreum.g__Gossypium_arboreum
	intergenic	CDC25A(dist=9090),DHX30(dist=121009)	chr2	651877	651877	A	C	3.95373e-06	k__Bacteria.p__Cyanobacteria.c__Chloroplast.o__Gossypium_arboreum.f__Gossypium_arboreum.g__Gossypium_arboreum
	intronic	CPNE1	chr20	1099540	1099540	G	A	1.82224e-06	k__Bacteria.p__Cyanobacteria.c__Chloroplast.o__Gossypium_arboreum.f__Gossypium_arboreum.g__Gossypium_arboreum
	intergenic	IGSF1(dist=4360),SRSF6(dist=39581)	chr20	79634	79634	G	A	1.70647e-06	k__Bacteria.p__Cyanobacteria.c__Chloroplast.o__Gossypium_arboreum.f__Gossypium_arboreum.g__Gossypium_arboreum
	intergenic	KCNA10(dist=20503),KCNA2(dist=8683)	chr26	1460618	1460618	C	T	1.49427e-06	k__Bacteria.p__Cyanobacteria.c__Chloroplast.o__Gossypium_arboreum.f__Gossypium_arboreum.g__Gossypium_arboreum
	intergenic	TOP3A(dist=13111),PRPSAP2(dist=12483)	chr14	5506766	5506766	A	G	1.0695e-06	k__Bacteria.p__Cyanobacteria.c__Chloroplast.o__Gossypium_arboreum.f__Gossypium_arboreum.g__Gossypium_arboreum
	intergenic	BAP1(dist=6875),RBM10(dist=22710)	chr12	3532492	3532492	A	G	6.62657e-07	k__Bacteria.p__Cyanobacteria.c__Chloroplast.o__Gossypium_arboreum.f__Gossypium_arboreum.g__Gossypium_arboreum
	intergenic	DMP1(dist=37836),MAPK10(dist=217650)	chr4	45714884	45714884	T	C	5.38112e-07	k__Bacteria.p__Cyanobacteria.c__Chloroplast.o__Gossypium_arboreum.f__Gossypium_arboreum.g__Gossypium_arboreum
	intergenic	GPAT3(dist=151309),MIR1730(dist=1535344)	chr4	46675340	46675340	T	C	4.35836e-07	k__Bacteria.p__Cyanobacteria.c__Chloroplast.o__Gossypium_arboreum.f__Gossypium_arboreum.g__Gossypium_arboreum
	intronic	ARHGAP19	chr6	23324450	23324450	A	T	1.18108e-07	k__Bacteria.p__Cyanobacteria.c__Chloroplast.o__Gossypium_arboreum.f__Gossypium_arboreum.g__Gossypium_arboreum
	intergenic	C1QTNF2(dist=1782),FABP6(dist=25457)	chr13	8568474	8568474	A	G	7.51507e-08	k__Bacteria.p__Cyanobacteria.c__Chloroplast.o__Gossypium_arboreum.f__Gossypium_arboreum.g__Gossypium_arboreum
	intergenic	DMP1(dist=37373),MAPK10(dist=218113)	chr4	45714421	45714421	C	T	5.97325e-08	k__Bacteria.p__Cyanobacteria.c__Chloroplast.o__Gossypium_arboreum.f__Gossypium_arboreum.g__Gossypium_arboreum
	intergenic	RGS2(dist=74087),RGS18(dist=6267)	chr8	4032331	4032331	T	A	1.72488e-09	k__Bacteria.p__Cyanobacteria.c__Chloroplast.o__Gossypium_arboreum.f__Gossypium_arboreum.g__Gossypium_arboreum
	intergenic	PRRX1(dist=80200),MIR1721(dist=45813)	chr8	5329058	5329058	A	G	4.097e-06	k__Bacteria.p__Cyanobacteria.c__Chloroplast.o__Phaseolus_acutifolius_.tepary_bean..f__Phaseolus_acutifolius_.tepary_bean..g__Phaseolus_acutifolius_.tepary_bean.
	intergenic	RSAD2(dist=324292),ID2(dist=532912)	chr3	95321027	95321027	G	A	6.12002e-06	k__Bacteria.p__Cyanobacteria.c__Chloroplast.o__uncultured_bacterium.f__uncultured_bacterium.g__uncultured_bacterium
	intergenic	TOP1(dist=30784),MIR1614(dist=13050)	chr20	4928508	4928508	A	G	6.12581e-06	k__Bacteria.p__Cyanobacteria.c__Melainabacteria.o__Gastranaerophilales.f__Gastranaerophilales_unidentified.g__Gastranaerophilales_unidentified
	intergenic	VIPR2(dist=625800),GTPBP4(dist=66624)	chr2	10375565	10375565	G	A	3.95373e-06	k__Bacteria.p__Cyanobacteria.c__Melainabacteria.o__Gastranaerophilales.f__Gastranaerophilales_unidentified.g__Gastranaerophilales_unidentified
	intronic	FOXP3	chr12	16418019	16418019	T	C	3.95373e-06	k__Bacteria.p__Cyanobacteria.c__Melainabacteria.o__Gastranaerophilales.f__Gastranaerophilales_unidentified.g__Gastranaerophilales_unidentified
	intronic	FOXP3	chr12	16418026	16418026	A	G	3.95373e-06	k__Bacteria.p__Cyanobacteria.c__Melainabacteria.o__Gastranaerophilales.f__Gastranaerophilales_unidentified.g__Gastranaerophilales_unidentified
	intergenic	HS6ST2(dist=57029),MIR20B(dist=216720)	chr4	3750907	3750907	A	G	3.48072e-06	k__Bacteria.p__Cyanobacteria.c__Melainabacteria.o__Gastranaerophilales.f__Gastranaerophilales_unidentified.g__Gastranaerophilales_unidentified
	intergenic	KIF23(dist=52382),MORF4L1(dist=244496)	chr10	19844991	19844991	A	G	2.87435e-06	k__Bacteria.p__Cyanobacteria.c__Melainabacteria.o__Gastranaerophilales.f__Gastranaerophilales_unidentified.g__Gastranaerophilales_unidentified
	exonic	CENPC	chr4	51596858	51596858	T	G	2.36774e-06	k__Bacteria.p__Cyanobacteria.c__Melainabacteria.o__Gastranaerophilales.f__Gastranaerophilales_unidentified.g__Gastranaerophilales_unidentified
	exonic	CENPC	chr4	51596800	51596800	T	C	2.36774e-06	k__Bacteria.p__Cyanobacteria.c__Melainabacteria.o__Gastranaerophilales.f__Gastranaerophilales_unidentified.g__Gastranaerophilales_unidentified
	exonic	CENPC	chr4	51596764	51596764	T	C	2.36774e-06	k__Bacteria.p__Cyanobacteria.c__Melainabacteria.o__Gastranaerophilales.f__Gastranaerophilales_unidentified.g__Gastranaerophilales_unidentified
	exonic	CENPC	chr4	51596775	51596775	A	G	2.36774e-06	k__Bacteria.p__Cyanobacteria.c__Melainabacteria.o__Gastranaerophilales.f__Gastranaerophilales_unidentified.g__Gastranaerophilales_unidentified
	intergenic	PGC(dist=24909),TOMM6(dist=9784)	chr26	4975318	4975318	C	T	2.21881e-06	k__Bacteria.p__Cyanobacteria.c__Melainabacteria.o__Gastranaerophilales.f__Gastranaerophilales_unidentified.g__Gastranaerophilales_unidentified
	intergenic	COG7(dist=215267),MIR6548(dist=114609)	chr14	7573899	7573899	G	C	2.21881e-06	k__Bacteria.p__Cyanobacteria.c__Melainabacteria.o__Gastranaerophilales.f__Gastranaerophilales_unidentified.g__Gastranaerophilales_unidentified
	intergenic	ATP13A2(dist=14832),PAX7(dist=3953)	chr21	4445783	4445783	C	T	2.21881e-06	k__Bacteria.p__Cyanobacteria.c__Melainabacteria.o__Gastranaerophilales.f__Gastranaerophilales_unidentified.g__Gastranaerophilales_unidentified
	intergenic	MIR7465(dist=762645),MIR30A(dist=18631)	chr3	82326799	82326799	G	C	1.39863e-06	k__Bacteria.p__Cyanobacteria.c__Melainabacteria.o__Gastranaerophilales.f__Gastranaerophilales_unidentified.g__Gastranaerophilales_unidentified
	intronic	ITPK1	chr5	45108011	45108011	A	G	1.30757e-06	k__Bacteria.p__Cyanobacteria.c__Melainabacteria.o__Gastranaerophilales.f__Gastranaerophilales_unidentified.g__Gastranaerophilales_unidentified
	intronic	ITPK1	chr5	45108050	45108050	G	T	1.30757e-06	k__Bacteria.p__Cyanobacteria.c__Melainabacteria.o__Gastranaerophilales.f__Gastranaerophilales_unidentified.g__Gastranaerophilales_unidentified
	intergenic	CD48(dist=29061),SLAMF8(dist=17895)	chr25	2499410	2499410	A	G	1.30757e-06	k__Bacteria.p__Cyanobacteria.c__Melainabacteria.o__Gastranaerophilales.f__Gastranaerophilales_unidentified.g__Gastranaerophilales_unidentified
	intergenic	CREB1(dist=33495),KLF7(dist=10189)	chr7	12256344	12256344	C	T	4.6797e-07	k__Bacteria.p__Cyanobacteria.c__Melainabacteria.o__Gastranaerophilales.f__Gastranaerophilales_unidentified.g__Gastranaerophilales_unidentified
	intergenic	F9(dist=105942),NOX1(dist=17835)	chr4	5128747	5128747	G	A	3.05536e-07	k__Bacteria.p__Cyanobacteria.c__Melainabacteria.o__Gastranaerophilales.f__Gastranaerophilales_unidentified.g__Gastranaerophilales_unidentified
	intergenic	LYPLAL1(dist=32516),TGFB2(dist=167234)	chr3	19281993	19281993	T	A	1.27224e-07	k__Bacteria.p__Cyanobacteria.c__Melainabacteria.o__Gastranaerophilales.f__Gastranaerophilales_unidentified.g__Gastranaerophilales_unidentified
	intergenic	LYPLAL1(dist=32517),TGFB2(dist=167233)	chr3	19281994	19281994	C	A	1.27224e-07	k__Bacteria.p__Cyanobacteria.c__Melainabacteria.o__Gastranaerophilales.f__Gastranaerophilales_unidentified.g__Gastranaerophilales_unidentified
	intergenic	TGFA(dist=10998),IL1B(dist=988209)	chr22	4183436	4183436	C	T	1.18108e-07	k__Bacteria.p__Cyanobacteria.c__Melainabacteria.o__Gastranaerophilales.f__Gastranaerophilales_unidentified.g__Gastranaerophilales_unidentified
	intergenic	GFRA2(dist=23550),ATP6V1B2(dist=135474)	chr22	1758472	1758472	A	G	1.09625e-07	k__Bacteria.p__Cyanobacteria.c__Melainabacteria.o__Gastranaerophilales.f__Gastranaerophilales_unidentified.g__Gastranaerophilales_unidentified
	intergenic	TNC(dist=468546),TLR4(dist=389867)	chr17	3549143	3549143	C	T	5.97325e-08	k__Bacteria.p__Cyanobacteria.c__Melainabacteria.o__Gastranaerophilales.f__Gastranaerophilales_unidentified.g__Gastranaerophilales_unidentified
	intergenic	BAMBI(dist=372101),RAB18(dist=95694)	chr2	15690451	15690451	G	A	2.73509e-08	k__Bacteria.p__Cyanobacteria.c__Melainabacteria.o__Gastranaerophilales.f__Gastranaerophilales_unidentified.g__Gastranaerophilales_unidentified
	intergenic	TWSG1(dist=779669),LAMA1(dist=159131)	chr2	99360205	99360205	G	C	2.73509e-08	k__Bacteria.p__Cyanobacteria.c__Melainabacteria.o__Gastranaerophilales.f__Gastranaerophilales_unidentified.g__Gastranaerophilales_unidentified
	intergenic	CCKBR(dist=9489),ILK(dist=63394)	chr1	197404515	197404515	A	G	1.43633e-08	k__Bacteria.p__Cyanobacteria.c__Melainabacteria.o__Gastranaerophilales.f__Gastranaerophilales_unidentified.g__Gastranaerophilales_unidentified
	intergenic	EWSR1(dist=24867),TESC(dist=146741)	chr15	11481930	11481930	A	G	5.75489e-06	k__Bacteria.p__Cyanobacteria.c__Melainabacteria.o__Gastranaerophilales.f__uncultured_bacterium.g__uncultured_bacterium
	intergenic	DEK(dist=107511),SIRT5(dist=63008)	chr2	60449490	60449490	C	A	3.71001e-06	k__Bacteria.p__Cyanobacteria.c__Melainabacteria.o__Gastranaerophilales.f__uncultured_bacterium.g__uncultured_bacterium
	intergenic	APMAP(dist=48904),TTBK1(dist=6025)	chr3	15989311	15989311	G	A	1.49427e-06	k__Bacteria.p__Cyanobacteria.c__Melainabacteria.o__Gastranaerophilales.f__uncultured_bacterium.g__uncultured_bacterium
	intergenic	NONE(dist=NONE),NONE(dist=NONE)	chrW	77631423	77631423	A	T	1.39863e-06	k__Bacteria.p__Cyanobacteria.c__Melainabacteria.o__Gastranaerophilales.f__uncultured_bacterium.g__uncultured_bacterium
	upstream	EFTUD2(dist=732)	chr27	3691018	3691018	A	G	9.99179e-07	k__Bacteria.p__Cyanobacteria.c__Melainabacteria.o__Gastranaerophilales.f__uncultured_bacterium.g__uncultured_bacterium
	intergenic	MIR6594(dist=384228),EFNB1(dist=44223)	chr4	981167	981167	C	T	9.99179e-07	k__Bacteria.p__Cyanobacteria.c__Melainabacteria.o__Gastranaerophilales.f__uncultured_bacterium.g__uncultured_bacterium
	intergenic	EWSR1(dist=16435),TESC(dist=155173)	chr15	11473498	11473498	T	C	2.5241e-08	k__Bacteria.p__Cyanobacteria.c__Melainabacteria.o__Gastranaerophilales.f__uncultured_bacterium.g__uncultured_bacterium
	intergenic	TCOF1(dist=6670),CAMK2A(dist=16675)	chr13	13880193	13880193	G	A	5.85386e-06	k__Bacteria.p__Cyanobacteria.c__Melainabacteria.o__Obscuribacterales.f__uncultured_bacterium.g__uncultured_bacterium
	intergenic	CRYBB2(dist=126601),SRRD(dist=31831)	chr15	7413410	7413410	T	C	5.41067e-06	k__Bacteria.p__Cyanobacteria.c__Melainabacteria.o__Obscuribacterales.f__uncultured_bacterium.g__uncultured_bacterium
	intergenic	AHRR(dist=29529),TEX10(dist=51803)	chr2	89067137	89067137	T	C	5.08137e-06	k__Bacteria.p__Cyanobacteria.c__Melainabacteria.o__Obscuribacterales.f__uncultured_bacterium.g__uncultured_bacterium
	intergenic	GNAL(dist=214468),APCDD1(dist=640923)	chr2	97666971	97666971	T	C	3.26506e-06	k__Bacteria.p__Cyanobacteria.c__Melainabacteria.o__Obscuribacterales.f__uncultured_bacterium.g__uncultured_bacterium
	intronic	BSG	chr28	2774261	2774261	G	A	3.26506e-06	k__Bacteria.p__Cyanobacteria.c__Melainabacteria.o__Obscuribacterales.f__uncultured_bacterium.g__uncultured_bacterium
	intergenic	BHLHE23(dist=47625),MIR1746(dist=106158)	chr20	8537609	8537609	T	C	2.36774e-06	k__Bacteria.p__Cyanobacteria.c__Melainabacteria.o__Obscuribacterales.f__uncultured_bacterium.g__uncultured_bacterium
	intergenic	PTGES(dist=4794),TOR1BL(dist=6888)	chr17	5983339	5983339	A	G	2.07684e-06	k__Bacteria.p__Cyanobacteria.c__Melainabacteria.o__Obscuribacterales.f__uncultured_bacterium.g__uncultured_bacterium
	intronic	PDGFC	chr4	21239100	21239100	G	T	1.14341e-06	k__Bacteria.p__Cyanobacteria.c__Melainabacteria.o__Obscuribacterales.f__uncultured_bacterium.g__uncultured_bacterium
	intergenic	TIRAP(dist=158755),ETS1(dist=300019)	chr24	608567	608567	C	T	1.0695e-06	k__Bacteria.p__Cyanobacteria.c__Melainabacteria.o__Obscuribacterales.f__uncultured_bacterium.g__uncultured_bacterium
	intergenic	TIRAP(dist=190337),ETS1(dist=268437)	chr24	640149	640149	C	T	9.33322e-07	k__Bacteria.p__Cyanobacteria.c__Melainabacteria.o__Obscuribacterales.f__uncultured_bacterium.g__uncultured_bacterium
	intergenic	SMAD5(dist=36051),TGFBI(dist=20117)	chr13	15852299	15852299	A	G	8.71654e-07	k__Bacteria.p__Cyanobacteria.c__Melainabacteria.o__Obscuribacterales.f__uncultured_bacterium.g__uncultured_bacterium
	intronic	ADCY5	chr7	26968177	26968177	T	C	7.1003e-07	k__Bacteria.p__Cyanobacteria.c__Melainabacteria.o__Obscuribacterales.f__uncultured_bacterium.g__uncultured_bacterium
	intergenic	PGK1(dist=135632),DCX(dist=146246)	chr4	13084962	13084962	A	G	4.35836e-07	k__Bacteria.p__Cyanobacteria.c__Melainabacteria.o__Obscuribacterales.f__uncultured_bacterium.g__uncultured_bacterium
	intergenic	PTGES(dist=4791),TOR1BL(dist=6891)	chr17	5983336	5983336	A	G	1.58845e-07	k__Bacteria.p__Cyanobacteria.c__Melainabacteria.o__Obscuribacterales.f__uncultured_bacterium.g__uncultured_bacterium
	intergenic	IHH(dist=3718),MIR375(dist=31286)	chr7	22313352	22313352	C	T	1.09625e-07	k__Bacteria.p__Cyanobacteria.c__Melainabacteria.o__Obscuribacterales.f__uncultured_bacterium.g__uncultured_bacterium
	intronic	PLCB4	chr3	14073211	14073211	G	A	2.5241e-08	k__Bacteria.p__Cyanobacteria.c__Melainabacteria.o__Obscuribacterales.f__uncultured_bacterium.g__uncultured_bacterium
	intergenic	TIRAP(dist=134936),ETS1(dist=323838)	chr24	584748	584748	T	C	1.69065e-08	k__Bacteria.p__Cyanobacteria.c__Melainabacteria.o__Obscuribacterales.f__uncultured_bacterium.g__uncultured_bacterium
	intergenic	RRAGC(dist=16691),POU3F1(dist=175459)	chr23	3438473	3438473	G	A	5.75489e-06	k__Bacteria.p__Deferribacteres.c__Deferribacteres.o__Deferribacterales.f__Deferribacteraceae.g__Mucispirillum
	intergenic	LSG1(dist=140074),OPA1(dist=57442)	chr9	13127541	13127541	C	T	5.13e-06	k__Bacteria.p__Deferribacteres.c__Deferribacteres.o__Deferribacterales.f__Deferribacteraceae.g__Mucispirillum
	intronic	GPR39	chr7	29761750	29761750	G	C	4.77587e-06	k__Bacteria.p__Deferribacteres.c__Deferribacteres.o__Deferribacterales.f__Deferribacteraceae.g__Mucispirillum
	intergenic	GSTO1(dist=1459603),ADD3(dist=15488)	chr6	26665302	26665302	T	G	4.28618e-06	k__Bacteria.p__Deferribacteres.c__Deferribacteres.o__Deferribacterales.f__Deferribacteraceae.g__Mucispirillum
	intergenic	HS6ST2(dist=57029),MIR20B(dist=216720)	chr4	3750907	3750907	A	G	7.60657e-07	k__Bacteria.p__Deferribacteres.c__Deferribacteres.o__Deferribacterales.f__Deferribacteraceae.g__Mucispirillum
	intergenic	IL10RA(dist=8535),MPZL3(dist=22738)	chr24	5443187	5443187	G	A	6.12581e-06	k__Bacteria.p__Deinococcus.Thermus.c__Deinococci.o__Deinococcales.f__Deinococcaceae.g__Deinococcus
	intergenic	TBC1D24(dist=20527),NTN3(dist=43424)	chr14	14315730	14315730	T	C	5.08137e-06	k__Bacteria.p__Deinococcus.Thermus.c__Deinococci.o__Deinococcales.f__Deinococcaceae.g__Deinococcus
	intronic	NCOA1	chr3	105498593	105498593	T	C	2.87435e-06	k__Bacteria.p__Deinococcus.Thermus.c__Deinococci.o__Deinococcales.f__Deinococcaceae.g__Deinococcus
	intergenic	S100A1(dist=38038),CLK2(dist=164606)	chr25	3367307	3367307	T	C	1.94554e-06	k__Bacteria.p__Deinococcus.Thermus.c__Deinococci.o__Deinococcales.f__Deinococcaceae.g__Deinococcus
	intergenic	WDR5(dist=110343),COL5A1(dist=116235)	chr17	7618034	7618034	T	C	1.70647e-06	k__Bacteria.p__Deinococcus.Thermus.c__Deinococci.o__Deinococcales.f__Deinococcaceae.g__Deinococcus
	intergenic	HINTW(dist=310880),SMAD7B(dist=447368)	chrW	2154764	2154764	G	T	1.49427e-06	k__Bacteria.p__Deinococcus.Thermus.c__Deinococci.o__Deinococcales.f__Deinococcaceae.g__Deinococcus
	intergenic	RDH5(dist=10889),SARNP(dist=14007)	chr33	5501536	5501536	T	C	1.22346e-06	k__Bacteria.p__Deinococcus.Thermus.c__Deinococci.o__Deinococcales.f__Deinococcaceae.g__Deinococcus
	intergenic	CCDC43(dist=18818),GJC1(dist=10032)	chr27	3650146	3650146	A	G	2.64685e-07	k__Bacteria.p__Deinococcus.Thermus.c__Deinococci.o__Deinococcales.f__Deinococcaceae.g__Deinococcus
	intergenic	KRAS(dist=124112),FGFR1OP2(dist=650218)	chr1	67333234	67333234	C	T	8.77773e-09	k__Bacteria.p__Deinococcus.Thermus.c__Deinococci.o__Deinococcales.f__Deinococcaceae.g__Deinococcus
	intronic	EDA2R	chr4	386467	386467	A	G	5.75489e-06	k__Bacteria.p__Elusimicrobia.c__Elusimicrobia.o__Elusimicrobiales.f__Elusimicrobiaceae.g__Elusimicrobium
	intronic	RFTN1	chr2	34324912	34324912	T	C	5.75489e-06	k__Bacteria.p__Elusimicrobia.c__Elusimicrobia.o__Elusimicrobiales.f__Elusimicrobiaceae.g__Elusimicrobium
	intergenic	MIR135A-3(dist=30045),NUCKS1(dist=109603)	chr26	2154586	2154586	C	T	4.85402e-06	k__Bacteria.p__Elusimicrobia.c__Elusimicrobia.o__Elusimicrobiales.f__Elusimicrobiaceae.g__Elusimicrobium
	intergenic	SNRNP200(dist=74861),ACTG2(dist=43893)	chr22	3783750	3783750	A	C	3.70643e-06	k__Bacteria.p__Elusimicrobia.c__Elusimicrobia.o__Elusimicrobiales.f__Elusimicrobiaceae.g__Elusimicrobium
	intronic	TEX264	chr12	3296542	3296542	G	T	2.87155e-06	k__Bacteria.p__Elusimicrobia.c__Elusimicrobia.o__Elusimicrobiales.f__Elusimicrobiaceae.g__Elusimicrobium
	intronic	ATP2A2	chr15	5602946	5602946	G	A	2.07684e-06	k__Bacteria.p__Elusimicrobia.c__Elusimicrobia.o__Elusimicrobiales.f__Elusimicrobiaceae.g__Elusimicrobium
	intergenic	QSOX1(dist=117962),FAM20B(dist=138841)	chr8	6494120	6494120	A	G	1.43414e-06	k__Bacteria.p__Elusimicrobia.c__Elusimicrobia.o__Elusimicrobiales.f__Elusimicrobiaceae.g__Elusimicrobium
	intergenic	SNRNP200(dist=74792),ACTG2(dist=43962)	chr22	3783681	3783681	G	A	2.96592e-07	k__Bacteria.p__Elusimicrobia.c__Elusimicrobia.o__Elusimicrobiales.f__Elusimicrobiaceae.g__Elusimicrobium
	intergenic	DSTYK(dist=43183),MIR135A-3(dist=35008)	chr26	2089438	2089438	T	C	5.41067e-06	k__Bacteria.p__Firmicutes.c__Bacilli.o__Bacillales.f__Bacillaceae.g__Bacillus
	intergenic	SRI(dist=84628),MIR466(dist=648313)	chr2	21076646	21076646	G	A	4.39439e-06	k__Bacteria.p__Firmicutes.c__Bacilli.o__Bacillales.f__Bacillaceae.g__Bacillus
	intergenic	CXCR1(dist=4546),TNS1(dist=12551)	chr7	22594742	22594742	T	C	3.48072e-06	k__Bacteria.p__Firmicutes.c__Bacilli.o__Bacillales.f__Bacillaceae.g__Bacillus
	intergenic	TPD52(dist=148050),MRPL53(dist=284180)	chr2	120977148	120977148	A	G	3.26506e-06	k__Bacteria.p__Firmicutes.c__Bacilli.o__Bacillales.f__Bacillaceae.g__Bacillus
	intergenic	NSF(dist=3017),CCDC43(dist=18050)	chr27	3605480	3605480	G	A	3.06523e-06	k__Bacteria.p__Firmicutes.c__Bacilli.o__Bacillales.f__Bacillaceae.g__Bacillus
	intergenic	MIR15C(dist=6495),FAM122A(dist=29263)	chr4	4051170	4051170	T	C	6.62657e-07	k__Bacteria.p__Firmicutes.c__Bacilli.o__Bacillales.f__Bacillaceae.g__Bacillus
	intergenic	TXNRD3(dist=116027),MIR1731(dist=135320)	chr12	10913380	10913380	T	C	3.78629e-07	k__Bacteria.p__Firmicutes.c__Bacilli.o__Bacillales.f__Bacillaceae.g__Bacillus
	intergenic	ATG4B(dist=4467),MIR1704(dist=82031)	chr9	4977714	4977714	T	C	3.28354e-07	k__Bacteria.p__Firmicutes.c__Bacilli.o__Bacillales.f__Bacillaceae.g__Bacillus
	intronic	NFASC	chr26	1936559	1936559	C	T	9.42889e-08	k__Bacteria.p__Firmicutes.c__Bacilli.o__Bacillales.f__Bacillaceae.g__Bacillus
	intergenic	LEPR(dist=27873),PDE4B(dist=109512)	chr8	28745128	28745128	A	G	9.53497e-09	k__Bacteria.p__Firmicutes.c__Bacilli.o__Bacillales.f__Bacillaceae.g__Bacillus
	intergenic	MIR190A(dist=218958),RORA(dist=201176)	chr10	4937450	4937450	T	C	6.00537e-06	k__Bacteria.p__Firmicutes.c__Bacilli.o__Bacillales.f__Staphylococcaceae.g__Staphylococcus
	UTR3	LOC395991(NM_205099:c.*478C>T)	chr12	12066434	12066434	C	T	6.12581e-06	k__Bacteria.p__Firmicutes.c__Bacilli.o__Lactobacillales.f__16d63.751.g__uncultured_bacterium
	intergenic	TNS1(dist=590989),IGFBP2(dist=18414)	chr7	23237134	23237134	C	T	5.75489e-06	k__Bacteria.p__Firmicutes.c__Bacilli.o__Lactobacillales.f__16d63.751.g__uncultured_bacterium
	intergenic	ZNF326(dist=248962),LMO4(dist=495450)	chr8	15621503	15621503	C	T	5.41067e-06	k__Bacteria.p__Firmicutes.c__Bacilli.o__Lactobacillales.f__16d63.751.g__uncultured_bacterium
	intergenic	ZNF326(dist=248904),LMO4(dist=495508)	chr8	15621445	15621445	T	C	5.41067e-06	k__Bacteria.p__Firmicutes.c__Bacilli.o__Lactobacillales.f__16d63.751.g__uncultured_bacterium
	intergenic	SRGAP3(dist=1540),IRAK2(dist=28119)	chr12	19804968	19804968	T	G	5.41067e-06	k__Bacteria.p__Firmicutes.c__Bacilli.o__Lactobacillales.f__16d63.751.g__uncultured_bacterium
	intronic	NR5A1	chr17	9742794	9742794	C	T	4.77587e-06	k__Bacteria.p__Firmicutes.c__Bacilli.o__Lactobacillales.f__16d63.751.g__uncultured_bacterium
	intergenic	GATA2(dist=183682),MIR1572(dist=17811)	chr12	9795812	9795812	A	G	2.87435e-06	k__Bacteria.p__Firmicutes.c__Bacilli.o__Lactobacillales.f__16d63.751.g__uncultured_bacterium
	intergenic	GATA2(dist=183702),MIR1572(dist=17791)	chr12	9795832	9795832	C	T	2.87435e-06	k__Bacteria.p__Firmicutes.c__Bacilli.o__Lactobacillales.f__16d63.751.g__uncultured_bacterium
	intergenic	MIR1756B(dist=8737),BMP2(dist=409015)	chr3	14793244	14793244	A	G	2.69491e-06	k__Bacteria.p__Firmicutes.c__Bacilli.o__Lactobacillales.f__16d63.751.g__uncultured_bacterium
	intergenic	MIR6647(dist=35645),ST3GAL3(dist=348419)	chr8	20190416	20190416	T	C	2.21881e-06	k__Bacteria.p__Firmicutes.c__Bacilli.o__Lactobacillales.f__16d63.751.g__uncultured_bacterium
	intergenic	MIR6647(dist=35701),ST3GAL3(dist=348363)	chr8	20190472	20190472	T	C	2.21881e-06	k__Bacteria.p__Firmicutes.c__Bacilli.o__Lactobacillales.f__16d63.751.g__uncultured_bacterium
	intergenic	LOC408038(dist=45506),EDYM2(dist=5704)	chr25	2313471	2313471	C	G	2.21881e-06	k__Bacteria.p__Firmicutes.c__Bacilli.o__Lactobacillales.f__16d63.751.g__uncultured_bacterium
	intergenic	LOC408038(dist=45484),EDYM2(dist=5726)	chr25	2313449	2313449	A	G	2.21881e-06	k__Bacteria.p__Firmicutes.c__Bacilli.o__Lactobacillales.f__16d63.751.g__uncultured_bacterium
	upstream	CSF1(dist=907)	chr26	1286464	1286464	T	C	1.82224e-06	k__Bacteria.p__Firmicutes.c__Bacilli.o__Lactobacillales.f__16d63.751.g__uncultured_bacterium
	intronic	AAGAB	chr10	19310507	19310507	C	A	1.70647e-06	k__Bacteria.p__Firmicutes.c__Bacilli.o__Lactobacillales.f__16d63.751.g__uncultured_bacterium
	intronic	AAGAB	chr10	19294282	19294282	A	T	1.2396e-06	k__Bacteria.p__Firmicutes.c__Bacilli.o__Lactobacillales.f__16d63.751.g__uncultured_bacterium
	upstream	DNAJC12(dist=293)	chr6	7340656	7340656	A	G	1.0695e-06	k__Bacteria.p__Firmicutes.c__Bacilli.o__Lactobacillales.f__16d63.751.g__uncultured_bacterium
	intergenic	NFIA(dist=183310),USP1(dist=27734)	chr8	27812107	27812107	G	A	8.71654e-07	k__Bacteria.p__Firmicutes.c__Bacilli.o__Lactobacillales.f__16d63.751.g__uncultured_bacterium
	intergenic	FAM104A(dist=4464),SDK2(dist=15606)	chr18	8997313	8997313	C	G	8.71654e-07	k__Bacteria.p__Firmicutes.c__Bacilli.o__Lactobacillales.f__16d63.751.g__uncultured_bacterium
	intergenic	BMT2(dist=1837),IFRD1(dist=112869)	chr1	26945122	26945122	C	A	7.55209e-07	k__Bacteria.p__Firmicutes.c__Bacilli.o__Lactobacillales.f__16d63.751.g__uncultured_bacterium
	intergenic	TMCO3(dist=97804),LAMP1(dist=6776)	chr1	138825352	138825352	G	A	3.78629e-07	k__Bacteria.p__Firmicutes.c__Bacilli.o__Lactobacillales.f__16d63.751.g__uncultured_bacterium
	intergenic	SRGAP3(dist=1562),IRAK2(dist=28097)	chr12	19804990	19804990	T	A	3.78629e-07	k__Bacteria.p__Firmicutes.c__Bacilli.o__Lactobacillales.f__16d63.751.g__uncultured_bacterium
	intergenic	SAMHD1(dist=63922),RALGAPB(dist=48182)	chr20	719684	719684	A	G	2.29135e-07	k__Bacteria.p__Firmicutes.c__Bacilli.o__Lactobacillales.f__16d63.751.g__uncultured_bacterium
	intergenic	MOXD1(dist=194692),CTGF(dist=5193)	chr3	57240762	57240762	C	T	1.18108e-07	k__Bacteria.p__Firmicutes.c__Bacilli.o__Lactobacillales.f__16d63.751.g__uncultured_bacterium
	intergenic	CASP3(dist=7788),IRF2(dist=21306)	chr4	39516049	39516049	C	T	1.01622e-07	k__Bacteria.p__Firmicutes.c__Bacilli.o__Lactobacillales.f__16d63.751.g__uncultured_bacterium
	intergenic	TSN(dist=14823),EAF2(dist=51989)	chr7	26266417	26266417	T	C	8.77773e-09	k__Bacteria.p__Firmicutes.c__Bacilli.o__Lactobacillales.f__16d63.751.g__uncultured_bacterium
	intergenic	CACNA1B(dist=16143),SLC31A2(dist=32087)	chr17	2744226	2744226	A	T	6.12581e-06	k__Bacteria.p__Firmicutes.c__Bacilli.o__Lactobacillales.f__Aerococcaceae.g__Globicatella
	intergenic	UGT8(dist=171275),CAMK2D(dist=90104)	chr4	56445184	56445184	T	A	3.95373e-06	k__Bacteria.p__Firmicutes.c__Bacilli.o__Lactobacillales.f__Aerococcaceae.g__Globicatella
	intergenic	PEX11G(dist=9243),USE1(dist=87491)	chr28	4171171	4171171	G	A	3.95373e-06	k__Bacteria.p__Firmicutes.c__Bacilli.o__Lactobacillales.f__Aerococcaceae.g__Globicatella
	intronic	FHIT	chr12	12808168	12808168	C	T	3.95373e-06	k__Bacteria.p__Firmicutes.c__Bacilli.o__Lactobacillales.f__Aerococcaceae.g__Globicatella
	intergenic	TIRAP(dist=166235),ETS1(dist=292539)	chr24	616047	616047	T	C	3.95373e-06	k__Bacteria.p__Firmicutes.c__Bacilli.o__Lactobacillales.f__Aerococcaceae.g__Globicatella
	intergenic	OPCML(dist=271732),THYN1(dist=82953)	chr24	2502549	2502549	A	C	2.69491e-06	k__Bacteria.p__Firmicutes.c__Bacilli.o__Lactobacillales.f__Aerococcaceae.g__Globicatella
	intergenic	GLI1(dist=45607),MIR1668(dist=103870)	chr33	5598626	5598626	A	T	2.21881e-06	k__Bacteria.p__Firmicutes.c__Bacilli.o__Lactobacillales.f__Aerococcaceae.g__Globicatella
	upstream	MIR6626(dist=357)	chr21	4634426	4634426	T	C	2.21881e-06	k__Bacteria.p__Firmicutes.c__Bacilli.o__Lactobacillales.f__Aerococcaceae.g__Globicatella
	intergenic	WRAP73(dist=35600),LOC419390(dist=389399)	chr21	1028368	1028368	T	C	2.21881e-06	k__Bacteria.p__Firmicutes.c__Bacilli.o__Lactobacillales.f__Aerococcaceae.g__Globicatella
	intergenic	MIR6679(dist=77696),XIAP(dist=20127)	chr4	15634780	15634780	T	C	9.99179e-07	k__Bacteria.p__Firmicutes.c__Bacilli.o__Lactobacillales.f__Aerococcaceae.g__Globicatella
	intergenic	MED27(dist=25678),SPACA9(dist=273455)	chr17	6741512	6741512	T	C	7.60657e-07	k__Bacteria.p__Firmicutes.c__Bacilli.o__Lactobacillales.f__Aerococcaceae.g__Globicatella
	intergenic	MTF1(dist=124115),RSPO1(dist=38251)	chr23	3834234	3834234	G	T	5.75489e-06	k__Bacteria.p__Firmicutes.c__Bacilli.o__Lactobacillales.f__Carnobacteriaceae.g__Isobaculum
	intergenic	TRPA1(dist=76442),MIR1796(dist=54261)	chr2	117401226	117401226	G	A	3.06523e-06	k__Bacteria.p__Firmicutes.c__Bacilli.o__Lactobacillales.f__Carnobacteriaceae.g__Isobaculum
	intronic	STIM1	chr1	197118450	197118450	G	C	2.07684e-06	k__Bacteria.p__Firmicutes.c__Bacilli.o__Lactobacillales.f__Carnobacteriaceae.g__Isobaculum
	intergenic	IGSF11(dist=139079),LSAMP(dist=868521)	chr1	81850876	81850876	C	T	1.70647e-06	k__Bacteria.p__Firmicutes.c__Bacilli.o__Lactobacillales.f__Carnobacteriaceae.g__Isobaculum
	intergenic	NFRKB(dist=116682),NTM(dist=191475)	chr24	1702382	1702382	A	G	1.0695e-06	k__Bacteria.p__Firmicutes.c__Bacilli.o__Lactobacillales.f__Carnobacteriaceae.g__Isobaculum
	intergenic	HYI(dist=7472),MIR6647(dist=20998)	chr8	20133664	20133664	G	C	2.64685e-07	k__Bacteria.p__Firmicutes.c__Bacilli.o__Lactobacillales.f__Carnobacteriaceae.g__Isobaculum
	intergenic	CHIC1(dist=24644),USP12-like(dist=84209)	chr4	12164376	12164376	G	A	2.45372e-07	k__Bacteria.p__Firmicutes.c__Bacilli.o__Lactobacillales.f__Carnobacteriaceae.g__Isobaculum
	intergenic	HDAC3(dist=10940),PCDH1(dist=106561)	chr13	2681530	2681530	T	C	2.5241e-08	k__Bacteria.p__Firmicutes.c__Bacilli.o__Lactobacillales.f__Carnobacteriaceae.g__Isobaculum
	intergenic	NONE(dist=NONE),NONE(dist=NONE)	chrW	68409537	68409537	G	A	4.61873e-06	k__Bacteria.p__Firmicutes.c__Bacilli.o__Lactobacillales.f__Enterococcaceae.g__Enterococcus
	intergenic	NONE(dist=NONE),NONE(dist=NONE)	chrW	68409548	68409548	C	T	4.61873e-06	k__Bacteria.p__Firmicutes.c__Bacilli.o__Lactobacillales.f__Enterococcaceae.g__Enterococcus
	intergenic	NONE(dist=NONE),NONE(dist=NONE)	chrW	68409588	68409588	G	A	4.61873e-06	k__Bacteria.p__Firmicutes.c__Bacilli.o__Lactobacillales.f__Enterococcaceae.g__Enterococcus
	intergenic	NONE(dist=NONE),NONE(dist=NONE)	chrW	68409673	68409673	G	C	3.84481e-06	k__Bacteria.p__Firmicutes.c__Bacilli.o__Lactobacillales.f__Enterococcaceae.g__Enterococcus
	intergenic	NONE(dist=NONE),NONE(dist=NONE)	chrW	68409724	68409724	G	A	3.84481e-06	k__Bacteria.p__Firmicutes.c__Bacilli.o__Lactobacillales.f__Enterococcaceae.g__Enterococcus
	intergenic	XRCC6(dist=17046),POLR3H(dist=12545)	chr1	49588531	49588531	G	A	5.74944e-06	k__Bacteria.p__Firmicutes.c__Bacilli.o__Lactobacillales.f__Lactobacillaceae.g__Lactobacillus
	intergenic	FK1L(dist=3454),LOC100859039(dist=9743)	chr2	148964260	148964260	G	C	3.69928e-06	k__Bacteria.p__Firmicutes.c__Bacilli.o__Lactobacillales.f__Leuconostocaceae.g__Weissella
	intergenic	HAND1(dist=5490),MIR1778(dist=2178)	chr13	12845452	12845452	C	T	1.35849e-06	k__Bacteria.p__Firmicutes.c__Bacilli.o__Lactobacillales.f__Leuconostocaceae.g__Weissella
	intergenic	SDK2(dist=18029),RPL38(dist=25765)	chr18	9072224	9072224	A	G	1.18108e-07	k__Bacteria.p__Firmicutes.c__Bacilli.o__Lactobacillales.f__Leuconostocaceae.g__Weissella
	intergenic	BHLHE23(dist=34694),MIR1746(dist=119089)	chr20	8524678	8524678	T	C	1.49427e-06	k__Bacteria.p__Firmicutes.c__Bacilli.o__Lactobacillales.f__Rs.D42.g__uncultured_bacterium
	intergenic	HAS2(dist=419225),DERL1(dist=107438)	chr2	137793615	137793615	A	C	9.32371e-07	k__Bacteria.p__Firmicutes.c__Bacilli.o__Lactobacillales.f__Rs.D42.g__uncultured_bacterium
	intergenic	TMEM141(dist=23472),Pou5f3(dist=23222)	chr17	800198	800198	A	G	2.84252e-07	k__Bacteria.p__Firmicutes.c__Bacilli.o__Lactobacillales.f__Rs.D42.g__uncultured_bacterium
	intergenic	HBA1(dist=5087),MRPL28(dist=18461)	chr14	12516287	12516287	C	T	2.52377e-06	k__Bacteria.p__Firmicutes.c__Bacilli.o__Lactobacillales.f__Rs.D42.g__uncultured_Enterococcus_sp.
	intronic	RASA3	chr1	138399179	138399179	C	T	9.48658e-07	k__Bacteria.p__Firmicutes.c__Bacilli.o__Lactobacillales.f__Rs.D42.g__uncultured_Enterococcus_sp.
	intergenic	NPRL2(dist=277349),CISH(dist=119541)	chr12	2144490	2144490	G	A	6.12002e-06	k__Bacteria.p__Firmicutes.c__Bacilli.o__Lactobacillales.f__Streptococcaceae.g__Streptococcus
	intergenic	NECAP2(dist=6503),ATP13A2(dist=21342)	chr21	4404523	4404523	G	A	6.12002e-06	k__Bacteria.p__Firmicutes.c__Bacilli.o__Lactobacillales.f__Streptococcaceae.g__Streptococcus
	intergenic	NGFR(dist=78598),MEOX1(dist=17452)	chr27	5921698	5921698	T	A	5.07653e-06	k__Bacteria.p__Firmicutes.c__Bacilli.o__Lactobacillales.f__Streptococcaceae.g__Streptococcus
	intergenic	CPSF2(dist=244475),ITPK1(dist=61786)	chr5	45034742	45034742	A	G	2.00817e-06	k__Bacteria.p__Firmicutes.c__Bacilli.o__Lactobacillales.f__Streptococcaceae.g__Streptococcus
	intergenic	CPSF2(dist=244480),ITPK1(dist=61781)	chr5	45034747	45034747	A	G	2.00817e-06	k__Bacteria.p__Firmicutes.c__Bacilli.o__Lactobacillales.f__Streptococcaceae.g__Streptococcus
	intergenic	MCTS1(dist=26836),LAMP2(dist=3690)	chr4	16419198	16419198	G	A	9.32371e-07	k__Bacteria.p__Firmicutes.c__Bacilli.o__Lactobacillales.f__Streptococcaceae.g__Streptococcus
	intergenic	MCTS1(dist=26842),LAMP2(dist=3684)	chr4	16419204	16419204	G	A	2.84252e-07	k__Bacteria.p__Firmicutes.c__Bacilli.o__Lactobacillales.f__Streptococcaceae.g__Streptococcus
	intergenic	MCTS1(dist=26791),LAMP2(dist=3735)	chr4	16419153	16419153	T	G	2.84252e-07	k__Bacteria.p__Firmicutes.c__Bacilli.o__Lactobacillales.f__Streptococcaceae.g__Streptococcus
	intergenic	MIR1587(dist=398097),CASTOR2(dist=308105)	chr19	2382470	2382470	A	T	3.71001e-06	k__Bacteria.p__Firmicutes.c__Bacilli.o__Lactobacillales.f__unidentified.g__unidentified
	intronic	SLCO2A1	chr9	4746276	4746276	T	C	3.48072e-06	k__Bacteria.p__Firmicutes.c__Bacilli.o__Lactobacillales.f__unidentified.g__unidentified
	intergenic	YIPF7(dist=666698),UCHL1(dist=325865)	chr4	68317194	68317194	G	A	3.48072e-06	k__Bacteria.p__Firmicutes.c__Bacilli.o__Lactobacillales.f__unidentified.g__unidentified
	intergenic	CD2AP(dist=13127),OPN5(dist=18898)	chr3	110073945	110073945	C	T	3.26506e-06	k__Bacteria.p__Firmicutes.c__Bacilli.o__Lactobacillales.f__unidentified.g__unidentified
	intronic	LUZP2	chr5	1394749	1394749	T	C	3.06523e-06	k__Bacteria.p__Firmicutes.c__Bacilli.o__Lactobacillales.f__unidentified.g__unidentified
	intergenic	TM6SF1(dist=6287),SH3GL3(dist=167481)	chr10	11690050	11690050	C	T	2.52625e-06	k__Bacteria.p__Firmicutes.c__Bacilli.o__Lactobacillales.f__unidentified.g__unidentified
	intronic	MAF	chr11	14674240	14674240	T	A	2.52625e-06	k__Bacteria.p__Firmicutes.c__Bacilli.o__Lactobacillales.f__unidentified.g__unidentified
	intergenic	ZNF767(dist=45553),CDC25A(dist=3491)	chr2	626403	626403	A	G	7.1003e-07	k__Bacteria.p__Firmicutes.c__Bacilli.o__Lactobacillales.f__unidentified.g__unidentified
	intergenic	ATP1A1(dist=22688),NHLH2(dist=126562)	chr1	81076879	81076879	A	G	2.64685e-07	k__Bacteria.p__Firmicutes.c__Bacilli.o__Lactobacillales.f__unidentified.g__unidentified
	intergenic	RFC3(dist=46477),PDS5B(dist=447661)	chr1	175286334	175286334	T	C	2.5241e-08	k__Bacteria.p__Firmicutes.c__Bacilli.o__Lactobacillales.f__unidentified.g__unidentified
	intergenic	ZC3H15(dist=176854),FRZB(dist=741717)	chr7	1595685	1595685	T	C	6.12002e-06	k__Bacteria.p__Firmicutes.c__Clostridia.o__Clostridiales.f__Christensenellaceae.g__Christensenellaceae_R.7_group
	intergenic	DACT1(dist=21745),TA3(dist=10755)	chr5	55323330	55323330	C	T	4.5967e-06	k__Bacteria.p__Firmicutes.c__Clostridia.o__Clostridiales.f__Christensenellaceae.g__Christensenellaceae_R.7_group
	intergenic	GART(dist=232410),MRPS6(dist=30059)	chr1	106960746	106960746	C	T	4.47941e-06	k__Bacteria.p__Firmicutes.c__Clostridia.o__Clostridiales.f__Christensenellaceae.g__Christensenellaceae_R.7_group
	intergenic	XIAP(dist=66183),GRIA3(dist=4706)	chr4	15738439	15738439	C	A	4.20467e-06	k__Bacteria.p__Firmicutes.c__Clostridia.o__Clostridiales.f__Christensenellaceae.g__Christensenellaceae_R.7_group
	intergenic	CDK5(dist=76871),RARRES2(dist=49030)	chr2	408062	408062	A	T	4.14054e-06	k__Bacteria.p__Firmicutes.c__Clostridia.o__Clostridiales.f__Christensenellaceae.g__Christensenellaceae_R.7_group
	downstream	RAB10(dist=451)	chr3	104903879	104903879	A	G	2.07479e-06	k__Bacteria.p__Firmicutes.c__Clostridia.o__Clostridiales.f__Clostridiaceae_1.g__Candidatus_Arthromitus
	intergenic	LHX4-AS1(dist=4565),QSOX1(dist=8291)	chr8	6360328	6360328	T	C	5.7006e-06	k__Bacteria.p__Firmicutes.c__Clostridia.o__Clostridiales.f__Clostridiaceae_1.g__Clostridium_sensu_stricto_1
	intergenic	RSAD2(dist=294363),ID2(dist=562841)	chr3	95291098	95291098	C	A	2.26296e-06	k__Bacteria.p__Firmicutes.c__Clostridia.o__Clostridiales.f__Clostridiaceae_1.g__Clostridium_sensu_stricto_1
	intergenic	MMD(dist=43447),NOG(dist=186027)	chr18	6002517	6002517	G	A	2.92836e-07	k__Bacteria.p__Firmicutes.c__Clostridia.o__Clostridiales.f__Clostridiaceae_1.g__Clostridium_sensu_stricto_1
	intergenic	SH3BGRL(dist=130018),TRAIL-LIKE(dist=86212)	chr4	9503494	9503494	A	C	3.06225e-06	k__Bacteria.p__Firmicutes.c__Clostridia.o__Clostridiales.f__Clostridiaceae_1.g__Sarcina
	intergenic	TSPAN8(dist=121308),TBC1D15(dist=186899)	chr1	36388218	36388218	G	T	7.1003e-07	k__Bacteria.p__Firmicutes.c__Clostridia.o__Clostridiales.f__Clostridiaceae_1.g__Sarcina
	intergenic	FAM122A(dist=7853),BRS3(dist=220084)	chr4	4101822	4101822	T	C	4.46972e-09	k__Bacteria.p__Firmicutes.c__Clostridia.o__Clostridiales.f__Clostridiaceae_1.g__Sarcina
	intergenic	NPRL2(dist=7316),CISH(dist=389574)	chr12	1874457	1874457	T	C	6.18338e-07	k__Bacteria.p__Firmicutes.c__Clostridia.o__Clostridiales.f__Clostridiales_vadinBB60_group.g__uncultured_bacterium
	intronic	PTPRG	chr12	13319724	13319724	T	C	4.77587e-06	k__Bacteria.p__Firmicutes.c__Clostridia.o__Clostridiales.f__Clostridiales_vadinBB60_group.g__uncultured_Firmicutes_bacterium
	intergenic	NONE(dist=NONE),NONE(dist=NONE)	chrW	53179516	53179516	T	G	2.87435e-06	k__Bacteria.p__Firmicutes.c__Clostridia.o__Clostridiales.f__Clostridiales_vadinBB60_group.g__uncultured_Firmicutes_bacterium
	intergenic	NONE(dist=NONE),NONE(dist=NONE)	chrW	53179569	53179569	A	G	2.87435e-06	k__Bacteria.p__Firmicutes.c__Clostridia.o__Clostridiales.f__Clostridiales_vadinBB60_group.g__uncultured_Firmicutes_bacterium
	intergenic	NPRL2(dist=7316),CISH(dist=389574)	chr12	1874457	1874457	T	C	1.70647e-06	k__Bacteria.p__Firmicutes.c__Clostridia.o__Clostridiales.f__Clostridiales_vadinBB60_group.g__uncultured_Firmicutes_bacterium
	intergenic	RAD54L2(dist=31424),FANCD2(dist=4490)	chr12	3150906	3150906	C	G	9.99179e-07	k__Bacteria.p__Firmicutes.c__Clostridia.o__Clostridiales.f__Clostridiales_vadinBB60_group.g__uncultured_Firmicutes_bacterium
	intergenic	RAD54L2(dist=31424),FANCD2(dist=4490)	chr12	3150906	3150906	C	G	4.77587e-06	k__Bacteria.p__Firmicutes.c__Clostridia.o__Clostridiales.f__Clostridiales_vadinBB60_group.g__uncultured_prokaryote
	intronic	RNF220	chr8	20996282	20996282	A	G	3.48072e-06	k__Bacteria.p__Firmicutes.c__Clostridia.o__Clostridiales.f__Clostridiales_vadinBB60_group.g__uncultured_prokaryote
	intergenic	FAXDC2(dist=47356),HAND1(dist=31798)	chr13	12807063	12807063	A	G	6.12581e-06	k__Bacteria.p__Firmicutes.c__Clostridia.o__Clostridiales.f__Clostridiales_vadinBB60_group.g__unidentified
	intergenic	LYPLAL1(dist=32516),TGFB2(dist=167234)	chr3	19281993	19281993	T	A	3.48072e-06	k__Bacteria.p__Firmicutes.c__Clostridia.o__Clostridiales.f__Clostridiales_vadinBB60_group.g__unidentified
	intergenic	LYPLAL1(dist=32517),TGFB2(dist=167233)	chr3	19281994	19281994	C	A	3.48072e-06	k__Bacteria.p__Firmicutes.c__Clostridia.o__Clostridiales.f__Clostridiales_vadinBB60_group.g__unidentified
	intergenic	KIF23(dist=52382),MORF4L1(dist=244496)	chr10	19844991	19844991	A	G	3.26506e-06	k__Bacteria.p__Firmicutes.c__Clostridia.o__Clostridiales.f__Clostridiales_vadinBB60_group.g__unidentified
	intergenic	MIR6652(dist=79164),DUSP1(dist=49289)	chr13	9720742	9720742	G	C	9.99179e-07	k__Bacteria.p__Firmicutes.c__Clostridia.o__Clostridiales.f__Clostridiales_vadinBB60_group.g__unidentified
	intergenic	PMP22(dist=184684),COX10(dist=82885)	chr18	2511803	2511803	T	C	9.33322e-07	k__Bacteria.p__Firmicutes.c__Clostridia.o__Clostridiales.f__Clostridiales_vadinBB60_group.g__unidentified
	intergenic	AP2M1(dist=6256),PSMD2(dist=42293)	chr9	16002971	16002971	T	C	5.38112e-07	k__Bacteria.p__Firmicutes.c__Clostridia.o__Clostridiales.f__Clostridiales_vadinBB60_group.g__unidentified
	intergenic	MIR1651(dist=25487),LMF2(dist=80399)	chr1	1204034	1204034	T	C	5.11689e-08	k__Bacteria.p__Firmicutes.c__Clostridia.o__Clostridiales.f__Clostridiales_vadinBB60_group.g__unidentified
	intergenic	AZIN2(dist=80522),PPT1(dist=145273)	chr23	5564036	5564036	C	T	3.48072e-06	k__Bacteria.p__Firmicutes.c__Clostridia.o__Clostridiales.f__Family_XI.g__Helcococcus
	intergenic	KAT7(dist=20621),SLC35B1(dist=8320)	chr27	5737634	5737634	C	T	9.99179e-07	k__Bacteria.p__Firmicutes.c__Clostridia.o__Clostridiales.f__Family_XI.g__Helcococcus
	intergenic	MIR1700(dist=148246),CDC16(dist=47636)	chr1	138236790	138236790	A	C	1.94554e-06	k__Bacteria.p__Firmicutes.c__Clostridia.o__Clostridiales.f__Family_XI.g__Murdochiella
	intergenic	SDHAF2(dist=12571),TMEM258(dist=126931)	chr5	358912	358912	A	G	5.75489e-06	k__Bacteria.p__Firmicutes.c__Clostridia.o__Clostridiales.f__Family_XIII.g__Family_XIII_AD3011_group
	intronic	TEAD1	chr5	8025888	8025888	T	C	5.74944e-06	k__Bacteria.p__Firmicutes.c__Clostridia.o__Clostridiales.f__Family_XIII.g__Family_XIII_AD3011_group
	intronic	TEAD1	chr5	8025885	8025885	T	C	5.74944e-06	k__Bacteria.p__Firmicutes.c__Clostridia.o__Clostridiales.f__Family_XIII.g__Family_XIII_AD3011_group
	intergenic	EDEM1(dist=298013),CAV3(dist=346402)	chr12	19330288	19330288	T	C	3.48072e-06	k__Bacteria.p__Firmicutes.c__Clostridia.o__Clostridiales.f__Family_XIII.g__Family_XIII_AD3011_group
	intergenic	MTF1(dist=145531),RSPO1(dist=16835)	chr23	3855650	3855650	T	C	3.06523e-06	k__Bacteria.p__Firmicutes.c__Clostridia.o__Clostridiales.f__Family_XIII.g__Family_XIII_AD3011_group
	intergenic	KRT5(dist=145407),RDH5(dist=75031)	chr33	5412519	5412519	A	G	6.44478e-08	k__Bacteria.p__Firmicutes.c__Clostridia.o__Clostridiales.f__Family_XIII.g__Family_XIII_AD3011_group
	intergenic	B3GAT1(dist=15842),ATP12A(dist=212369)	chr24	2665214	2665214	G	A	5.74944e-06	k__Bacteria.p__Firmicutes.c__Clostridia.o__Clostridiales.f__Family_XIII.g__Family_XIII_UCG.001
	intergenic	FARSB(dist=195862),AP1S3(dist=45662)	chr9	8377533	8377533	T	C	2.36541e-06	k__Bacteria.p__Firmicutes.c__Clostridia.o__Clostridiales.f__Family_XIII.g__Family_XIII_UCG.001
	intergenic	USP47(dist=34194),GALNT18(dist=57585)	chr5	8509116	8509116	A	G	1.59619e-06	k__Bacteria.p__Firmicutes.c__Clostridia.o__Clostridiales.f__Family_XIII.g__Family_XIII_UCG.001
	intergenic	FSCN1(dist=66106),ARPC1A(dist=87667)	chr14	4661086	4661086	C	G	6.12002e-06	k__Bacteria.p__Firmicutes.c__Clostridia.o__Clostridiales.f__Lachnospiraceae.g__.Eubacterium._rectale_group
	intergenic	EXOSC2(dist=87890),POMT1(dist=164442)	chr17	6355521	6355521	A	G	2.52377e-06	k__Bacteria.p__Firmicutes.c__Clostridia.o__Clostridiales.f__Lachnospiraceae.g__.Eubacterium._rectale_group
	intergenic	GLI1(dist=41744),MIR1668(dist=107733)	chr33	5594763	5594763	A	G	6.12002e-06	k__Bacteria.p__Firmicutes.c__Clostridia.o__Clostridiales.f__Lachnospiraceae.g__.Ruminococcus._gauvreauii_group
	intergenic	NRGN(dist=35611),CHEK1(dist=40953)	chr24	365524	365524	C	T	2.07684e-06	k__Bacteria.p__Firmicutes.c__Clostridia.o__Clostridiales.f__Lachnospiraceae.g__.Ruminococcus._gauvreauii_group
	intergenic	CYP2AC7(dist=9000),GPR146(dist=42106)	chr14	2661886	2661886	T	C	2.07479e-06	k__Bacteria.p__Firmicutes.c__Clostridia.o__Clostridiales.f__Lachnospiraceae.g__.Ruminococcus._gauvreauii_group
	intergenic	WDR44(dist=81195),STK26(dist=33139)	chr4	3392797	3392797	A	G	2.07479e-06	k__Bacteria.p__Firmicutes.c__Clostridia.o__Clostridiales.f__Lachnospiraceae.g__.Ruminococcus._gauvreauii_group
	intergenic	MTHFD2(dist=37723),TACR1(dist=39435)	chr22	3911656	3911656	A	T	1.68116e-06	k__Bacteria.p__Firmicutes.c__Clostridia.o__Clostridiales.f__Lachnospiraceae.g__.Ruminococcus._gauvreauii_group
	intronic	ARHGAP26	chr13	18077282	18077282	G	A	9.98164e-07	k__Bacteria.p__Firmicutes.c__Clostridia.o__Clostridiales.f__Lachnospiraceae.g__.Ruminococcus._gnavus_group
	intergenic	COL2A1(dist=6991),VDR(dist=3039)	chr33	7318097	7318097	A	C	8.13919e-07	k__Bacteria.p__Firmicutes.c__Clostridia.o__Clostridiales.f__Lachnospiraceae.g__.Ruminococcus._gnavus_group
	intergenic	NGLY1(dist=590471),EOMES(dist=69901)	chr2	38471955	38471955	T	C	6.12002e-06	k__Bacteria.p__Firmicutes.c__Clostridia.o__Clostridiales.f__Lachnospiraceae.g__.Ruminococcus._torques_group
	intergenic	AANAT(dist=107944),FOXJ1(dist=10139)	chr18	4485600	4485600	T	C	3.94992e-06	k__Bacteria.p__Firmicutes.c__Clostridia.o__Clostridiales.f__Lachnospiraceae.g__.Ruminococcus._torques_group
	upstream	NFKBIA(dist=541)	chr5	36407508	36407508	G	C	3.06225e-06	k__Bacteria.p__Firmicutes.c__Clostridia.o__Clostridiales.f__Lachnospiraceae.g__.Ruminococcus._torques_group
	intergenic	DLST(dist=16259),EIF2B2(dist=4282)	chr5	38331668	38331668	G	A	3.06225e-06	k__Bacteria.p__Firmicutes.c__Clostridia.o__Clostridiales.f__Lachnospiraceae.g__.Ruminococcus._torques_group
	intronic	MTR	chr3	37654290	37654290	T	C	3.06225e-06	k__Bacteria.p__Firmicutes.c__Clostridia.o__Clostridiales.f__Lachnospiraceae.g__.Ruminococcus._torques_group
	intergenic	APEH(dist=43425),TRAIP(dist=14438)	chr12	2958102	2958102	A	G	2.21662e-06	k__Bacteria.p__Firmicutes.c__Clostridia.o__Clostridiales.f__Lachnospiraceae.g__.Ruminococcus._torques_group
	downstream	SLC4A2(dist=778)	chr2	315490	315490	C	T	1.70477e-06	k__Bacteria.p__Firmicutes.c__Clostridia.o__Clostridiales.f__Lachnospiraceae.g__.Ruminococcus._torques_group
	intergenic	MST1(dist=2754),APEH(dist=1540)	chr12	2908523	2908523	G	A	9.98164e-07	k__Bacteria.p__Firmicutes.c__Clostridia.o__Clostridiales.f__Lachnospiraceae.g__.Ruminococcus._torques_group
	intergenic	DACH1(dist=1246103),NONE(dist=NONE)	chr1	159649900	159649900	C	T	8.70764e-07	k__Bacteria.p__Firmicutes.c__Clostridia.o__Clostridiales.f__Lachnospiraceae.g__.Ruminococcus._torques_group
	exonic	SYNGR2	chr18	9864374	9864374	A	G	5.37553e-07	k__Bacteria.p__Firmicutes.c__Clostridia.o__Clostridiales.f__Lachnospiraceae.g__.Ruminococcus._torques_group
	intergenic	NPC2(dist=11326),DLST(dist=150284)	chr5	38150031	38150031	T	C	2.64403e-07	k__Bacteria.p__Firmicutes.c__Clostridia.o__Clostridiales.f__Lachnospiraceae.g__.Ruminococcus._torques_group
	intronic	FOXP3	chr12	16422529	16422529	G	A	2.64403e-07	k__Bacteria.p__Firmicutes.c__Clostridia.o__Clostridiales.f__Lachnospiraceae.g__.Ruminococcus._torques_group
	intronic	MIP	chr33	6925114	6925114	A	G	1.3687e-07	k__Bacteria.p__Firmicutes.c__Clostridia.o__Clostridiales.f__Lachnospiraceae.g__.Ruminococcus._torques_group
	intergenic	APEH(dist=25038),TRAIP(dist=32825)	chr12	2939715	2939715	C	A	1.0151e-07	k__Bacteria.p__Firmicutes.c__Clostridia.o__Clostridiales.f__Lachnospiraceae.g__.Ruminococcus._torques_group
	intergenic	DAG1(dist=12260),MST1(dist=14779)	chr12	2887017	2887017	A	C	1.98389e-08	k__Bacteria.p__Firmicutes.c__Clostridia.o__Clostridiales.f__Lachnospiraceae.g__.Ruminococcus._torques_group
	intergenic	TMEM229B(dist=26035),PIGH(dist=78828)	chr5	28989747	28989747	C	T	2.36541e-06	k__Bacteria.p__Firmicutes.c__Clostridia.o__Clostridiales.f__Lachnospiraceae.g__Anaerosporobacter
	intergenic	SLN(dist=68322),VMO1(dist=169002)	chr1	181892431	181892431	T	C	1.5946e-06	k__Bacteria.p__Firmicutes.c__Clostridia.o__Clostridiales.f__Lachnospiraceae.g__Anaerosporobacter
	intergenic	TFAP2A(dist=398567),BLOC1S5(dist=619043)	chr2	63698352	63698352	C	G	1.37773e-06	k__Bacteria.p__Firmicutes.c__Clostridia.o__Clostridiales.f__Lachnospiraceae.g__Anaerosporobacter
	exonic	SORL1	chr24	3538527	3538527	A	G	1.06841e-06	k__Bacteria.p__Firmicutes.c__Clostridia.o__Clostridiales.f__Lachnospiraceae.g__Anaerosporobacter
	intergenic	GPR149(dist=176333),P2RY1(dist=7576)	chr9	23511748	23511748	T	C	5.56174e-06	k__Bacteria.p__Firmicutes.c__Clostridia.o__Clostridiales.f__Lachnospiraceae.g__Anaerostipes
	intergenic	TOM1(dist=417468),LARGE1(dist=202252)	chr1	52554837	52554837	G	A	2.08712e-06	k__Bacteria.p__Firmicutes.c__Clostridia.o__Clostridiales.f__Lachnospiraceae.g__Anaerostipes
	intergenic	WRAP73(dist=46854),LOC419390(dist=378145)	chr21	1039622	1039622	G	T	4.74369e-07	k__Bacteria.p__Firmicutes.c__Clostridia.o__Clostridiales.f__Lachnospiraceae.g__Anaerostipes
	intergenic	CHRNB2(dist=22196),SHC1(dist=33611)	chr25	2976559	2976559	A	G	6.12581e-06	k__Bacteria.p__Firmicutes.c__Clostridia.o__Clostridiales.f__Lachnospiraceae.g__Butyrivibrio
	intergenic	CHRNB2(dist=22245),SHC1(dist=33562)	chr25	2976608	2976608	A	C	6.12581e-06	k__Bacteria.p__Firmicutes.c__Clostridia.o__Clostridiales.f__Lachnospiraceae.g__Butyrivibrio
	intergenic	NAT8B(dist=79904),MIR3594(dist=65604)	chr4	91144961	91144961	G	A	5.41067e-06	k__Bacteria.p__Firmicutes.c__Clostridia.o__Clostridiales.f__Lachnospiraceae.g__Butyrivibrio
	intronic	SLIT1	chr6	23372583	23372583	A	G	4.48371e-06	k__Bacteria.p__Firmicutes.c__Clostridia.o__Clostridiales.f__Lachnospiraceae.g__Butyrivibrio
	intergenic	SH3BGRL(dist=214090),TRAIL-LIKE(dist=2140)	chr4	9587566	9587566	G	A	4.20871e-06	k__Bacteria.p__Firmicutes.c__Clostridia.o__Clostridiales.f__Lachnospiraceae.g__Butyrivibrio
	intergenic	MIR1801(dist=36531),TMEM121(dist=29827)	chr8	4237241	4237241	A	G	3.95373e-06	k__Bacteria.p__Firmicutes.c__Clostridia.o__Clostridiales.f__Lachnospiraceae.g__Butyrivibrio
	downstream	ATOX1(dist=736)	chr13	13615592	13615592	T	C	3.48072e-06	k__Bacteria.p__Firmicutes.c__Clostridia.o__Clostridiales.f__Lachnospiraceae.g__Butyrivibrio
	intergenic	UBAP2(dist=254027),HINTWL2(dist=1538563)	chrW	302110	302110	T	C	3.48072e-06	k__Bacteria.p__Firmicutes.c__Clostridia.o__Clostridiales.f__Lachnospiraceae.g__Butyrivibrio
	intergenic	UBAP2(dist=97983),HINTWL2(dist=1694607)	chrW	146066	146066	T	C	3.48072e-06	k__Bacteria.p__Firmicutes.c__Clostridia.o__Clostridiales.f__Lachnospiraceae.g__Butyrivibrio
	intergenic	UBAP2(dist=254598),HINTWL2(dist=1537992)	chrW	302681	302681	A	G	3.48072e-06	k__Bacteria.p__Firmicutes.c__Clostridia.o__Clostridiales.f__Lachnospiraceae.g__Butyrivibrio
	intergenic	UBAP2(dist=216363),HINTWL2(dist=1576227)	chrW	264446	264446	A	G	3.48072e-06	k__Bacteria.p__Firmicutes.c__Clostridia.o__Clostridiales.f__Lachnospiraceae.g__Butyrivibrio
	intergenic	SLC19A1(dist=4227),COL6A1(dist=49515)	chr7	6691610	6691610	C	A	2.69491e-06	k__Bacteria.p__Firmicutes.c__Clostridia.o__Clostridiales.f__Lachnospiraceae.g__Butyrivibrio
	intergenic	BCL2L10(dist=12732),MAPK6(dist=8167)	chr10	9361374	9361374	T	C	2.07684e-06	k__Bacteria.p__Firmicutes.c__Clostridia.o__Clostridiales.f__Lachnospiraceae.g__Butyrivibrio
	intergenic	DPYSL4(dist=90522),NKX6-2(dist=294789)	chr6	35921694	35921694	A	G	1.89229e-06	k__Bacteria.p__Firmicutes.c__Clostridia.o__Clostridiales.f__Lachnospiraceae.g__Butyrivibrio
	intergenic	BCL2L10(dist=8030),MAPK6(dist=12869)	chr10	9356672	9356672	A	G	1.22346e-06	k__Bacteria.p__Firmicutes.c__Clostridia.o__Clostridiales.f__Lachnospiraceae.g__Butyrivibrio
	intergenic	NONE(dist=NONE),NONE(dist=NONE)	chrW	80531600	80531600	A	G	1.14341e-06	k__Bacteria.p__Firmicutes.c__Clostridia.o__Clostridiales.f__Lachnospiraceae.g__Butyrivibrio
	intergenic	MCF2L(dist=216599),COL4A1(dist=827139)	chr1	139311537	139311537	A	G	9.99179e-07	k__Bacteria.p__Firmicutes.c__Clostridia.o__Clostridiales.f__Lachnospiraceae.g__Butyrivibrio
	intergenic	CRIP1(dist=9726),MTA1(dist=11335)	chr8	4384771	4384771	A	G	4.35836e-07	k__Bacteria.p__Firmicutes.c__Clostridia.o__Clostridiales.f__Lachnospiraceae.g__Butyrivibrio
	intergenic	SNX5(dist=19124),RRBP1(dist=18758)	chr3	15604009	15604009	A	G	3.78629e-07	k__Bacteria.p__Firmicutes.c__Clostridia.o__Clostridiales.f__Lachnospiraceae.g__Butyrivibrio
	intergenic	CRY4(dist=1112),ADIPOR1(dist=9018)	chr26	1097403	1097403	T	C	1.18108e-07	k__Bacteria.p__Firmicutes.c__Clostridia.o__Clostridiales.f__Lachnospiraceae.g__Butyrivibrio
	intergenic	KRT5(dist=145411),RDH5(dist=75027)	chr33	5412523	5412523	C	G	6.44478e-08	k__Bacteria.p__Firmicutes.c__Clostridia.o__Clostridiales.f__Lachnospiraceae.g__Butyrivibrio
	downstream	MIR9-1(dist=957)	chr28	3709432	3709432	T	C	2.5241e-08	k__Bacteria.p__Firmicutes.c__Clostridia.o__Clostridiales.f__Lachnospiraceae.g__Butyrivibrio
	intergenic	NONE(dist=NONE),NONE(dist=NONE)	chrW	78877646	78877646	C	T	5.41067e-06	k__Bacteria.p__Firmicutes.c__Clostridia.o__Clostridiales.f__Lachnospiraceae.g__Cellulosilyticum
	intergenic	NONE(dist=NONE),NONE(dist=NONE)	chrW	78872258	78872258	C	T	5.41067e-06	k__Bacteria.p__Firmicutes.c__Clostridia.o__Clostridiales.f__Lachnospiraceae.g__Cellulosilyticum
	intergenic	NONE(dist=NONE),NONE(dist=NONE)	chrW	78872263	78872263	A	C	5.41067e-06	k__Bacteria.p__Firmicutes.c__Clostridia.o__Clostridiales.f__Lachnospiraceae.g__Cellulosilyticum
	intergenic	NONE(dist=NONE),NONE(dist=NONE)	chrW	9003967	9003967	A	C	3.71001e-06	k__Bacteria.p__Firmicutes.c__Clostridia.o__Clostridiales.f__Lachnospiraceae.g__Cellulosilyticum
	intergenic	CALM1(dist=54285),TTC7B(dist=55484)	chr5	44127776	44127776	G	C	3.06523e-06	k__Bacteria.p__Firmicutes.c__Clostridia.o__Clostridiales.f__Lachnospiraceae.g__Cellulosilyticum
	intergenic	UBAP2(dist=20020),HINTWL2(dist=1772570)	chrW	68103	68103	C	T	2.87435e-06	k__Bacteria.p__Firmicutes.c__Clostridia.o__Clostridiales.f__Lachnospiraceae.g__Cellulosilyticum
	intergenic	NONE(dist=NONE),NONE(dist=NONE)	chrW	9049052	9049052	T	C	1.82224e-06	k__Bacteria.p__Firmicutes.c__Clostridia.o__Clostridiales.f__Lachnospiraceae.g__Cellulosilyticum
	intronic	BAK1	chr26	4893996	4893996	G	A	1.14341e-06	k__Bacteria.p__Firmicutes.c__Clostridia.o__Clostridiales.f__Lachnospiraceae.g__Cellulosilyticum
	intergenic	ELL(dist=90462),PEX11G(dist=37469)	chr28	4122312	4122312	A	C	9.33322e-07	k__Bacteria.p__Firmicutes.c__Clostridia.o__Clostridiales.f__Lachnospiraceae.g__Cellulosilyticum
	intergenic	ELL(dist=90476),PEX11G(dist=37455)	chr28	4122326	4122326	G	A	9.33322e-07	k__Bacteria.p__Firmicutes.c__Clostridia.o__Clostridiales.f__Lachnospiraceae.g__Cellulosilyticum
	intergenic	NME2(dist=445659),MIR1765(dist=325037)	chr18	5511946	5511946	A	G	5.9997e-06	k__Bacteria.p__Firmicutes.c__Clostridia.o__Clostridiales.f__Lachnospiraceae.g__Epulopiscium
	intergenic	JUP(dist=9070),NT5C3B(dist=2809)	chr27	7502360	7502360	T	C	2.36774e-06	k__Bacteria.p__Firmicutes.c__Clostridia.o__Clostridiales.f__Lachnospiraceae.g__Epulopiscium
	intronic	JUP	chr27	7488362	7488362	A	G	2.36774e-06	k__Bacteria.p__Firmicutes.c__Clostridia.o__Clostridiales.f__Lachnospiraceae.g__Epulopiscium
	intergenic	SH3BGRL(dist=165579),TRAIL-LIKE(dist=50651)	chr4	9539055	9539055	G	A	1.94554e-06	k__Bacteria.p__Firmicutes.c__Clostridia.o__Clostridiales.f__Lachnospiraceae.g__Epulopiscium
	intergenic	NME2(dist=445669),MIR1765(dist=325027)	chr18	5511956	5511956	C	T	1.81502e-06	k__Bacteria.p__Firmicutes.c__Clostridia.o__Clostridiales.f__Lachnospiraceae.g__Epulopiscium
	intergenic	MIR4732(dist=10593),VEGFA(dist=298923)	chr3	30477072	30477072	T	C	1.64798e-06	k__Bacteria.p__Firmicutes.c__Clostridia.o__Clostridiales.f__Lachnospiraceae.g__Epulopiscium
	intergenic	GATA6(dist=709291),MIR1597(dist=428611)	chr2	103363405	103363405	G	A	1.59619e-06	k__Bacteria.p__Firmicutes.c__Clostridia.o__Clostridiales.f__Lachnospiraceae.g__Epulopiscium
	intronic	UBAP2	chrW	17473	17473	G	C	5.74944e-06	k__Bacteria.p__Firmicutes.c__Clostridia.o__Clostridiales.f__Lachnospiraceae.g__Lachnoclostridium
	intronic	UBAP2	chrW	17853	17853	G	T	5.74944e-06	k__Bacteria.p__Firmicutes.c__Clostridia.o__Clostridiales.f__Lachnospiraceae.g__Lachnoclostridium
	intronic	UBAP2	chrW	17753	17753	G	A	5.74944e-06	k__Bacteria.p__Firmicutes.c__Clostridia.o__Clostridiales.f__Lachnospiraceae.g__Lachnoclostridium
	intergenic	NPRL2(dist=65939),CISH(dist=330951)	chr12	1933080	1933080	T	A	5.40553e-06	k__Bacteria.p__Firmicutes.c__Clostridia.o__Clostridiales.f__Lachnospiraceae.g__Lachnoclostridium
	intergenic	ARL6(dist=13057),RIOX1(dist=88248)	chr1	92668250	92668250	C	A	4.77131e-06	k__Bacteria.p__Firmicutes.c__Clostridia.o__Clostridiales.f__Lachnospiraceae.g__Lachnoclostridium
	intronic	ZFP64	chr20	12994171	12994171	T	C	3.47735e-06	k__Bacteria.p__Firmicutes.c__Clostridia.o__Clostridiales.f__Lachnospiraceae.g__Lachnoclostridium
	intronic	UBAP2	chrW	26723	26723	T	A	8.70764e-07	k__Bacteria.p__Firmicutes.c__Clostridia.o__Clostridiales.f__Lachnospiraceae.g__Lachnoclostridium
	intergenic	IL5RA(dist=162255),LRRN1(dist=10347)	chr12	18665966	18665966	T	C	5.01338e-07	k__Bacteria.p__Firmicutes.c__Clostridia.o__Clostridiales.f__Lachnospiraceae.g__Lachnoclostridium
	intronic	RTN1	chr5	54891841	54891841	A	G	4.05836e-07	k__Bacteria.p__Firmicutes.c__Clostridia.o__Clostridiales.f__Lachnospiraceae.g__Lachnoclostridium
	downstream	HIST1H110,HIST1H2B7(dist=552)	chr1	48103005	48103005	A	G	4.20467e-06	k__Bacteria.p__Firmicutes.c__Clostridia.o__Clostridiales.f__Lachnospiraceae.g__Lachnoclostridium_10
	exonic	MAVS	chr4	88540606	88540606	A	G	5.75489e-06	k__Bacteria.p__Firmicutes.c__Clostridia.o__Clostridiales.f__Lachnospiraceae.g__Lachnoclostridium_12
	intergenic	MIR15A(dist=327988),RNASEH2B(dist=175164)	chr1	171045826	171045826	T	G	2.4616e-07	k__Bacteria.p__Firmicutes.c__Clostridia.o__Clostridiales.f__Lachnospiraceae.g__Lachnoclostridium_12
	intergenic	NONE(dist=NONE),NONE(dist=NONE)	chrW	24880333	24880333	G	A	4.77587e-06	k__Bacteria.p__Firmicutes.c__Clostridia.o__Clostridiales.f__Lachnospiraceae.g__Lachnospiraceae_AC2044_group
	intergenic	SARS(dist=20496),PSMA5(dist=27811)	chr26	1184555	1184555	G	C	3.71001e-06	k__Bacteria.p__Firmicutes.c__Clostridia.o__Clostridiales.f__Lachnospiraceae.g__Lachnospiraceae_AC2044_group
	intronic	CEP19	chr9	4852704	4852704	T	G	2.52625e-06	k__Bacteria.p__Firmicutes.c__Clostridia.o__Clostridiales.f__Lachnospiraceae.g__Lachnospiraceae_AC2044_group
	intergenic	NONE(dist=NONE),NONE(dist=NONE)	chrW	24880737	24880737	A	G	8.14753e-07	k__Bacteria.p__Firmicutes.c__Clostridia.o__Clostridiales.f__Lachnospiraceae.g__Lachnospiraceae_AC2044_group
	intergenic	NONE(dist=NONE),NONE(dist=NONE)	chrW	24880726	24880726	T	G	8.14753e-07	k__Bacteria.p__Firmicutes.c__Clostridia.o__Clostridiales.f__Lachnospiraceae.g__Lachnospiraceae_AC2044_group
	intronic	RABGAP1L	chr8	7601032	7601032	T	C	5.52903e-08	k__Bacteria.p__Firmicutes.c__Clostridia.o__Clostridiales.f__Lachnospiraceae.g__Lachnospiraceae_AC2044_group
	exonic	INHA	chr7	22055862	22055862	G	C	3.26189e-06	k__Bacteria.p__Firmicutes.c__Clostridia.o__Clostridiales.f__Lachnospiraceae.g__Lachnospiraceae_FCS020_group
	intergenic	AP2M1(dist=24755),PSMD2(dist=23794)	chr9	16021470	16021470	A	G	1.30625e-06	k__Bacteria.p__Firmicutes.c__Clostridia.o__Clostridiales.f__Lachnospiraceae.g__Lachnospiraceae_FCS020_group
	intergenic	ELL(dist=108596),PEX11G(dist=19335)	chr28	4140446	4140446	G	A	5.75489e-06	k__Bacteria.p__Firmicutes.c__Clostridia.o__Clostridiales.f__Lachnospiraceae.g__Lachnospiraceae_NC2004_group
	intronic	CSTF2	chr4	5154957	5154957	T	C	3.26189e-06	k__Bacteria.p__Firmicutes.c__Clostridia.o__Clostridiales.f__Lachnospiraceae.g__Lachnospiraceae_NK4A136_group
	downstream	AHCYL1(dist=207)	chr26	1317944	1317944	A	G	2.69227e-06	k__Bacteria.p__Firmicutes.c__Clostridia.o__Clostridiales.f__Lachnospiraceae.g__Lachnospiraceae_NK4A136_group
	intronic	LIN28A	chr23	287497	287497	C	G	6.12581e-06	k__Bacteria.p__Firmicutes.c__Clostridia.o__Clostridiales.f__Lachnospiraceae.g__Lachnospiraceae_UCG.002
	intronic	ELP3	chr3	105723201	105723201	A	G	4.48371e-06	k__Bacteria.p__Firmicutes.c__Clostridia.o__Clostridiales.f__Lachnospiraceae.g__Lachnospiraceae_UCG.002
	intronic	NLGN3	chr4	2331946	2331946	T	C	3.26506e-06	k__Bacteria.p__Firmicutes.c__Clostridia.o__Clostridiales.f__Lachnospiraceae.g__Lachnospiraceae_UCG.002
	intergenic	SAR1B(dist=72973),PPP2CA(dist=61192)	chr13	16525029	16525029	G	A	2.52377e-06	k__Bacteria.p__Firmicutes.c__Clostridia.o__Clostridiales.f__Lachnospiraceae.g__Lachnospiraceae_UCG.004
	intergenic	KRAS(dist=704920),FGFR1OP2(dist=69410)	chr1	67914042	67914042	T	C	6.19566e-06	k__Bacteria.p__Firmicutes.c__Clostridia.o__Clostridiales.f__Lachnospiraceae.g__Lachnospiraceae_UCG.008
	intergenic	IP6K2(dist=63355),SLC26A6(dist=4716)	chr12	9445676	9445676	A	T	4.31092e-06	k__Bacteria.p__Firmicutes.c__Clostridia.o__Clostridiales.f__Lachnospiraceae.g__Lachnospiraceae_UCG.008
	intergenic	KCNT1(dist=26928),B3GNTL(dist=4153)	chr17	8564967	8564967	A	G	4.77587e-06	k__Bacteria.p__Firmicutes.c__Clostridia.o__Clostridiales.f__Lachnospiraceae.g__Lachnospiraceae_UCG.010
	intergenic	MIR1748(dist=8205),MYOCD(dist=13429)	chr18	794746	794746	T	G	4.20871e-06	k__Bacteria.p__Firmicutes.c__Clostridia.o__Clostridiales.f__Lachnospiraceae.g__Lachnospiraceae_UCG.010
	UTR3	CBX1(NM_204332:c.*169G>A)	chr27	6476061	6476061	G	A	4.20871e-06	k__Bacteria.p__Firmicutes.c__Clostridia.o__Clostridiales.f__Lachnospiraceae.g__Lachnospiraceae_UCG.010
	intergenic	GNOT2(dist=1116672),LBX2(dist=86423)	chr4	90846592	90846592	A	G	4.20871e-06	k__Bacteria.p__Firmicutes.c__Clostridia.o__Clostridiales.f__Lachnospiraceae.g__Lachnospiraceae_UCG.010
	intronic	HYDIN	chr11	1576389	1576389	G	A	3.95373e-06	k__Bacteria.p__Firmicutes.c__Clostridia.o__Clostridiales.f__Lachnospiraceae.g__Lachnospiraceae_UCG.010
	intronic	RALGAPB	chr20	813018	813018	G	A	3.71001e-06	k__Bacteria.p__Firmicutes.c__Clostridia.o__Clostridiales.f__Lachnospiraceae.g__Lachnospiraceae_UCG.010
	intergenic	MIR1815(dist=395347),GFRA1(dist=121483)	chr6	29446656	29446656	T	C	3.71001e-06	k__Bacteria.p__Firmicutes.c__Clostridia.o__Clostridiales.f__Lachnospiraceae.g__Lachnospiraceae_UCG.010
	intergenic	KRT5(dist=114055),RDH5(dist=106383)	chr33	5381167	5381167	A	G	3.71001e-06	k__Bacteria.p__Firmicutes.c__Clostridia.o__Clostridiales.f__Lachnospiraceae.g__Lachnospiraceae_UCG.010
	intergenic	CXCR5(dist=57818),TRAPPC4(dist=6052)	chr24	5659766	5659766	T	G	3.48072e-06	k__Bacteria.p__Firmicutes.c__Clostridia.o__Clostridiales.f__Lachnospiraceae.g__Lachnospiraceae_UCG.010
	intergenic	CPNE1(dist=1543),GDF5(dist=132246)	chr20	1123683	1123683	G	A	2.36774e-06	k__Bacteria.p__Firmicutes.c__Clostridia.o__Clostridiales.f__Lachnospiraceae.g__Lachnospiraceae_UCG.010
	intergenic	KCNA3(dist=41069),SRSF3(dist=49369)	chr26	1534840	1534840	T	G	2.21881e-06	k__Bacteria.p__Firmicutes.c__Clostridia.o__Clostridiales.f__Lachnospiraceae.g__Lachnospiraceae_UCG.010
	intergenic	INHA(dist=89821),DNPEP(dist=32089)	chr7	22147106	22147106	G	T	2.07684e-06	k__Bacteria.p__Firmicutes.c__Clostridia.o__Clostridiales.f__Lachnospiraceae.g__Lachnospiraceae_UCG.010
	intergenic	LPGAT1(dist=5054),NEK2(dist=18400)	chr3	22245528	22245528	C	T	1.82224e-06	k__Bacteria.p__Firmicutes.c__Clostridia.o__Clostridiales.f__Lachnospiraceae.g__Lachnospiraceae_UCG.010
	intronic	FLNB	chr12	9259438	9259438	A	G	1.59619e-06	k__Bacteria.p__Firmicutes.c__Clostridia.o__Clostridiales.f__Lachnospiraceae.g__Lachnospiraceae_UCG.010
	intergenic	FCRL4(dist=3280),CRP(dist=84342)	chr25	3776141	3776141	C	T	1.0695e-06	k__Bacteria.p__Firmicutes.c__Clostridia.o__Clostridiales.f__Lachnospiraceae.g__Lachnospiraceae_UCG.010
	intergenic	MIR1651(dist=25487),LMF2(dist=80399)	chr1	1204034	1204034	T	C	5.01861e-07	k__Bacteria.p__Firmicutes.c__Clostridia.o__Clostridiales.f__Lachnospiraceae.g__Lachnospiraceae_UCG.010
	intronic	BANP	chr11	18062000	18062000	C	T	1.58845e-07	k__Bacteria.p__Firmicutes.c__Clostridia.o__Clostridiales.f__Lachnospiraceae.g__Lachnospiraceae_UCG.010
	intronic	BANP	chr11	18061996	18061996	G	A	1.58845e-07	k__Bacteria.p__Firmicutes.c__Clostridia.o__Clostridiales.f__Lachnospiraceae.g__Lachnospiraceae_UCG.010
	intergenic	GPAT3(dist=501516),MIR1730(dist=1185137)	chr4	47025547	47025547	A	G	3.20231e-08	k__Bacteria.p__Firmicutes.c__Clostridia.o__Clostridiales.f__Lachnospiraceae.g__Lachnospiraceae_UCG.010
	intergenic	FGF12(dist=66980),CCDC50(dist=67215)	chr9	13746350	13746350	G	A	1.55838e-06	k__Bacteria.p__Firmicutes.c__Clostridia.o__Clostridiales.f__Lachnospiraceae.g__Marvinbryantia
	intergenic	FGF12(dist=66942),CCDC50(dist=67253)	chr9	13746312	13746312	C	T	1.55838e-06	k__Bacteria.p__Firmicutes.c__Clostridia.o__Clostridiales.f__Lachnospiraceae.g__Marvinbryantia
	intergenic	NSMCE2(dist=756031),MYC(dist=128183)	chr2	139607749	139607749	C	T	1.04484e-06	k__Bacteria.p__Firmicutes.c__Clostridia.o__Clostridiales.f__Lachnospiraceae.g__Marvinbryantia
	intergenic	ARL6IP5(dist=95974),MITF(dist=104315)	chr12	15827437	15827437	A	G	5.41067e-06	k__Bacteria.p__Firmicutes.c__Clostridia.o__Clostridiales.f__Lachnospiraceae.g__Mobilitalea
	intergenic	AIP(dist=1652),NLRPL(dist=3209)	chr5	663459	663459	A	G	5.08137e-06	k__Bacteria.p__Firmicutes.c__Clostridia.o__Clostridiales.f__Lachnospiraceae.g__Mobilitalea
	intergenic	DNMT3A(dist=85115),ASXL2(dist=81412)	chr3	104669394	104669394	G	A	3.48072e-06	k__Bacteria.p__Firmicutes.c__Clostridia.o__Clostridiales.f__Lachnospiraceae.g__Mobilitalea
	intergenic	SCPEP1(dist=63253),MIR1561(dist=39140)	chr18	6367709	6367709	G	A	3.26506e-06	k__Bacteria.p__Firmicutes.c__Clostridia.o__Clostridiales.f__Lachnospiraceae.g__Mobilitalea
	intronic	KY	chr9	3872440	3872440	C	T	2.52625e-06	k__Bacteria.p__Firmicutes.c__Clostridia.o__Clostridiales.f__Lachnospiraceae.g__Mobilitalea
	intergenic	IL12A(dist=27455),MFSD1(dist=118893)	chr9	22443866	22443866	C	T	2.36774e-06	k__Bacteria.p__Firmicutes.c__Clostridia.o__Clostridiales.f__Lachnospiraceae.g__Mobilitalea
	intergenic	BUB1(dist=8155),MERTK(dist=65811)	chr3	3135659	3135659	T	C	2.21881e-06	k__Bacteria.p__Firmicutes.c__Clostridia.o__Clostridiales.f__Lachnospiraceae.g__Mobilitalea
	intergenic	TIRAP(dist=89618),ETS1(dist=369156)	chr24	539430	539430	G	A	8.71654e-07	k__Bacteria.p__Firmicutes.c__Clostridia.o__Clostridiales.f__Lachnospiraceae.g__Mobilitalea
	intergenic	INPP5K(dist=64248),MIR22(dist=39133)	chr19	5488884	5488884	C	T	8.14753e-07	k__Bacteria.p__Firmicutes.c__Clostridia.o__Clostridiales.f__Lachnospiraceae.g__Mobilitalea
	intergenic	GPER1(dist=63481),MAFK(dist=175062)	chr14	2824566	2824566	T	A	7.60657e-07	k__Bacteria.p__Firmicutes.c__Clostridia.o__Clostridiales.f__Lachnospiraceae.g__Mobilitalea
	intergenic	EGFL6(dist=899650),MID1(dist=231051)	chr1	125772644	125772644	A	G	2.15343e-08	k__Bacteria.p__Firmicutes.c__Clostridia.o__Clostridiales.f__Lachnospiraceae.g__Mobilitalea
	intergenic	SET(dist=48041),SPOUT1(dist=14866)	chr17	5636545	5636545	G	A	6.12581e-06	k__Bacteria.p__Firmicutes.c__Clostridia.o__Clostridiales.f__Lachnospiraceae.g__Moryella
	intergenic	SYF2(dist=4317),PTPRU(dist=22020)	chr23	2563241	2563241	A	G	3.71001e-06	k__Bacteria.p__Firmicutes.c__Clostridia.o__Clostridiales.f__Lachnospiraceae.g__Moryella
	intronic	2020-09-09	chr18	3825308	3825308	G	A	2.47231e-06	k__Bacteria.p__Firmicutes.c__Clostridia.o__Clostridiales.f__Lachnospiraceae.g__Moryella
	intergenic	CCNB3(dist=17022),BMP15(dist=5627)	chr4	1854463	1854463	G	A	9.32371e-07	k__Bacteria.p__Firmicutes.c__Clostridia.o__Clostridiales.f__Lachnospiraceae.g__Moryella
	intergenic	RUFY1(dist=236808),MAPK9(dist=96095)	chr13	14548935	14548935	A	T	5.38112e-07	k__Bacteria.p__Firmicutes.c__Clostridia.o__Clostridiales.f__Lachnospiraceae.g__Moryella
	intergenic	SYF2(dist=4369),PTPRU(dist=21968)	chr23	2563293	2563293	T	C	5.01861e-07	k__Bacteria.p__Firmicutes.c__Clostridia.o__Clostridiales.f__Lachnospiraceae.g__Moryella
	intronic	FUBP3	chr17	6244564	6244564	C	G	5.41067e-06	k__Bacteria.p__Firmicutes.c__Clostridia.o__Clostridiales.f__Lachnospiraceae.g__Oribacterium
	intergenic	AQP2(dist=13644),KRT7(dist=69554)	chr33	5146838	5146838	T	C	3.83001e-06	k__Bacteria.p__Firmicutes.c__Clostridia.o__Clostridiales.f__Lachnospiraceae.g__Oribacterium
	intergenic	CD4(dist=14242),CDCA3(dist=22626)	chr1	77900143	77900143	C	G	3.26506e-06	k__Bacteria.p__Firmicutes.c__Clostridia.o__Clostridiales.f__Lachnospiraceae.g__Oribacterium
	intergenic	CD4(dist=14225),CDCA3(dist=22643)	chr1	77900126	77900126	G	C	3.26506e-06	k__Bacteria.p__Firmicutes.c__Clostridia.o__Clostridiales.f__Lachnospiraceae.g__Oribacterium
	intergenic	CD4(dist=14220),CDCA3(dist=22648)	chr1	77900121	77900121	T	C	3.26506e-06	k__Bacteria.p__Firmicutes.c__Clostridia.o__Clostridiales.f__Lachnospiraceae.g__Oribacterium
	intergenic	PLEKHB1(dist=44922),P2RY6(dist=168164)	chr1	196275656	196275656	G	A	4.14054e-06	k__Bacteria.p__Firmicutes.c__Clostridia.o__Clostridiales.f__Lachnospiraceae.g__Roseburia
	intergenic	PLEKHB1(dist=44957),P2RY6(dist=168129)	chr1	196275691	196275691	C	T	4.14054e-06	k__Bacteria.p__Firmicutes.c__Clostridia.o__Clostridiales.f__Lachnospiraceae.g__Roseburia
	intergenic	MIR7461(dist=20761),AQP1(dist=107468)	chr2	1079968	1079968	C	T	1.45733e-06	k__Bacteria.p__Firmicutes.c__Clostridia.o__Clostridiales.f__Lachnospiraceae.g__Roseburia
	intergenic	NFRKB(dist=107078),NTM(dist=201079)	chr24	1692778	1692778	C	A	3.71001e-06	k__Bacteria.p__Firmicutes.c__Clostridia.o__Clostridiales.f__Lachnospiraceae.g__Sellimonas
	intronic	ELF1	chr1	167121941	167121941	T	C	2.16264e-06	k__Bacteria.p__Firmicutes.c__Clostridia.o__Clostridiales.f__Lachnospiraceae.g__Sellimonas
	intronic	TEAD1	chr5	8025885	8025885	T	C	3.42898e-07	k__Bacteria.p__Firmicutes.c__Clostridia.o__Clostridiales.f__Lachnospiraceae.g__Sellimonas
	intronic	TEAD1	chr5	8025888	8025888	T	C	3.04888e-07	k__Bacteria.p__Firmicutes.c__Clostridia.o__Clostridiales.f__Lachnospiraceae.g__Sellimonas
	intergenic	C5H14orf166(dist=14327),PTGER2(dist=10940)	chr5	58262191	58262191	T	C	6.62657e-07	k__Bacteria.p__Firmicutes.c__Clostridia.o__Clostridiales.f__Lachnospiraceae.g__Shuttleworthia
	intergenic	FTH1(dist=18930),CNTF(dist=152028)	chr5	17019443	17019443	T	C	5.07653e-06	k__Bacteria.p__Firmicutes.c__Clostridia.o__Clostridiales.f__Lachnospiraceae.g__uncultured
	intergenic	RAB32(dist=1021803),GINM1(dist=230291)	chr3	48012082	48012082	T	A	3.70643e-06	k__Bacteria.p__Firmicutes.c__Clostridia.o__Clostridiales.f__Lachnospiraceae.g__uncultured
	intergenic	CCDC93(dist=117492),ACTR3(dist=584359)	chr7	29027891	29027891	T	C	3.06225e-06	k__Bacteria.p__Firmicutes.c__Clostridia.o__Clostridiales.f__Lachnospiraceae.g__uncultured
	intergenic	CCDC93(dist=117495),ACTR3(dist=584356)	chr7	29027894	29027894	C	T	3.06225e-06	k__Bacteria.p__Firmicutes.c__Clostridia.o__Clostridiales.f__Lachnospiraceae.g__uncultured
	intergenic	HMG20A(dist=2663),PEAK1(dist=55330)	chr10	3455119	3455119	A	G	3.06225e-06	k__Bacteria.p__Firmicutes.c__Clostridia.o__Clostridiales.f__Lachnospiraceae.g__uncultured
	intergenic	STAM2(dist=204499),KCNJ3(dist=104936)	chr7	35630974	35630974	G	A	2.69227e-06	k__Bacteria.p__Firmicutes.c__Clostridia.o__Clostridiales.f__Lachnospiraceae.g__uncultured
	intronic	ALX4	chr5	22057225	22057225	G	A	2.52377e-06	k__Bacteria.p__Firmicutes.c__Clostridia.o__Clostridiales.f__Lachnospiraceae.g__uncultured
	intergenic	CCDC93(dist=113357),ACTR3(dist=588494)	chr7	29023756	29023756	T	C	2.52377e-06	k__Bacteria.p__Firmicutes.c__Clostridia.o__Clostridiales.f__Lachnospiraceae.g__uncultured
	intronic	NCOA1	chr3	105529512	105529512	G	T	9.98164e-07	k__Bacteria.p__Firmicutes.c__Clostridia.o__Clostridiales.f__Lachnospiraceae.g__uncultured
	intergenic	NONE(dist=NONE),GR42L6(dist=1090870)	chr33	2544829	2544829	T	C	4.3538e-07	k__Bacteria.p__Firmicutes.c__Clostridia.o__Clostridiales.f__Lachnospiraceae.g__uncultured
	intergenic	TIAM2(dist=274934),GTF2H5(dist=1011575)	chr3	50953032	50953032	T	C	2.12793e-07	k__Bacteria.p__Firmicutes.c__Clostridia.o__Clostridiales.f__Lachnospiraceae.g__uncultured
	intergenic	ST6GALNAC1(dist=1039),ST6GALNAC2(dist=2505)	chr18	4306285	4306285	C	T	6.12581e-06	k__Bacteria.p__Firmicutes.c__Clostridia.o__Clostridiales.f__Lachnospiraceae.g__uncultured_bacterium
	intergenic	ST6GALNAC1(dist=1020),ST6GALNAC2(dist=2524)	chr18	4306266	4306266	T	C	6.12581e-06	k__Bacteria.p__Firmicutes.c__Clostridia.o__Clostridiales.f__Lachnospiraceae.g__uncultured_bacterium
	intergenic	INHA(dist=89821),DNPEP(dist=32089)	chr7	22147106	22147106	G	T	6.12581e-06	k__Bacteria.p__Firmicutes.c__Clostridia.o__Clostridiales.f__Lachnospiraceae.g__uncultured_bacterium
	upstream	CTRL(dist=939)	chr11	979324	979324	A	G	5.41067e-06	k__Bacteria.p__Firmicutes.c__Clostridia.o__Clostridiales.f__Lachnospiraceae.g__uncultured_bacterium
	intergenic	CACNG3(dist=28127),DCTN5(dist=103258)	chr14	7185742	7185742	G	A	5.41067e-06	k__Bacteria.p__Firmicutes.c__Clostridia.o__Clostridiales.f__Lachnospiraceae.g__uncultured_bacterium
	intergenic	AHCYL1(dist=70853),LAMTOR5(dist=35552)	chr26	1388590	1388590	T	G	5.08137e-06	k__Bacteria.p__Firmicutes.c__Clostridia.o__Clostridiales.f__Lachnospiraceae.g__uncultured_bacterium
	intergenic	NONE(dist=NONE),APEX1(dist=1039665)	chr31	1586939	1586939	C	T	5.08137e-06	k__Bacteria.p__Firmicutes.c__Clostridia.o__Clostridiales.f__Lachnospiraceae.g__uncultured_bacterium
	intronic	RALGAPB	chr20	813018	813018	G	A	4.77587e-06	k__Bacteria.p__Firmicutes.c__Clostridia.o__Clostridiales.f__Lachnospiraceae.g__uncultured_bacterium
	intergenic	FTH1(dist=154456),CNTF(dist=16502)	chr5	17154969	17154969	A	C	4.20871e-06	k__Bacteria.p__Firmicutes.c__Clostridia.o__Clostridiales.f__Lachnospiraceae.g__uncultured_bacterium
	intergenic	FTH1(dist=154457),CNTF(dist=16501)	chr5	17154970	17154970	A	G	4.20871e-06	k__Bacteria.p__Firmicutes.c__Clostridia.o__Clostridiales.f__Lachnospiraceae.g__uncultured_bacterium
	intergenic	VIPR2(dist=625800),GTPBP4(dist=66624)	chr2	10375565	10375565	G	A	3.95373e-06	k__Bacteria.p__Firmicutes.c__Clostridia.o__Clostridiales.f__Lachnospiraceae.g__uncultured_bacterium
	intergenic	SCN2A(dist=173738),IFIH1(dist=997607)	chr7	20046741	20046741	C	T	3.95373e-06	k__Bacteria.p__Firmicutes.c__Clostridia.o__Clostridiales.f__Lachnospiraceae.g__uncultured_bacterium
	intergenic	MYH7B(dist=464716),MYBL2(dist=531198)	chr20	3081213	3081213	A	G	3.95373e-06	k__Bacteria.p__Firmicutes.c__Clostridia.o__Clostridiales.f__Lachnospiraceae.g__uncultured_bacterium
	intronic	TCF7	chr13	16645396	16645396	A	G	3.95373e-06	k__Bacteria.p__Firmicutes.c__Clostridia.o__Clostridiales.f__Lachnospiraceae.g__uncultured_bacterium
	intergenic	BORCS7(dist=111357),NT5C2(dist=1322)	chr6	24458944	24458944	G	T	3.48072e-06	k__Bacteria.p__Firmicutes.c__Clostridia.o__Clostridiales.f__Lachnospiraceae.g__uncultured_bacterium
	downstream	NCS1(dist=113)	chr17	6172732	6172732	A	G	3.26506e-06	k__Bacteria.p__Firmicutes.c__Clostridia.o__Clostridiales.f__Lachnospiraceae.g__uncultured_bacterium
	intronic	DHX30	chr2	776097	776097	C	T	3.26506e-06	k__Bacteria.p__Firmicutes.c__Clostridia.o__Clostridiales.f__Lachnospiraceae.g__uncultured_bacterium
	intergenic	PRRX1(dist=21688),MIR1721(dist=104325)	chr8	5270546	5270546	C	G	2.69491e-06	k__Bacteria.p__Firmicutes.c__Clostridia.o__Clostridiales.f__Lachnospiraceae.g__uncultured_bacterium
	intergenic	ST6GALNAC2(dist=12306),CYGB(dist=15402)	chr18	4327136	4327136	A	G	2.07684e-06	k__Bacteria.p__Firmicutes.c__Clostridia.o__Clostridiales.f__Lachnospiraceae.g__uncultured_bacterium
	intronic	PPARD	chr26	4093948	4093948	T	C	1.94554e-06	k__Bacteria.p__Firmicutes.c__Clostridia.o__Clostridiales.f__Lachnospiraceae.g__uncultured_bacterium
	intergenic	FRZB(dist=112158),ACADL(dist=306989)	chr7	2464960	2464960	T	C	9.99179e-07	k__Bacteria.p__Firmicutes.c__Clostridia.o__Clostridiales.f__Lachnospiraceae.g__uncultured_bacterium
	intergenic	IRF5(dist=40057),NRF1(dist=74825)	chr1	1353418	1353418	T	C	8.14753e-07	k__Bacteria.p__Firmicutes.c__Clostridia.o__Clostridiales.f__Lachnospiraceae.g__uncultured_bacterium
	intergenic	TGFA(dist=10998),IL1B(dist=988209)	chr22	4183436	4183436	C	T	1.18108e-07	k__Bacteria.p__Firmicutes.c__Clostridia.o__Clostridiales.f__Lachnospiraceae.g__uncultured_bacterium
	intergenic	NTN3(dist=11022),NOG2(dist=15975)	chr14	14389277	14389277	A	G	4.7346e-08	k__Bacteria.p__Firmicutes.c__Clostridia.o__Clostridiales.f__Lachnospiraceae.g__uncultured_bacterium
	intergenic	SERPINE2(dist=28279),MRPL44(dist=1086497)	chr9	8525318	8525318	T	C	2.21662e-06	k__Bacteria.p__Firmicutes.c__Clostridia.o__Clostridiales.f__Peptococcaceae.g__Peptococcus
	intergenic	VEZF1(dist=73669),MIR1585(dist=32496)	chr19	8951371	8951371	G	A	1.04799e-07	k__Bacteria.p__Firmicutes.c__Clostridia.o__Clostridiales.f__Peptococcaceae.g__Peptococcus
	intergenic	NONE(dist=NONE),GR42L6(dist=1896646)	chr33	1739053	1739053	T	C	5.75489e-06	k__Bacteria.p__Firmicutes.c__Clostridia.o__Clostridiales.f__Peptococcaceae.g__uncultured
	intergenic	NONE(dist=NONE),GR42L6(dist=1896649)	chr33	1739050	1739050	G	T	5.75489e-06	k__Bacteria.p__Firmicutes.c__Clostridia.o__Clostridiales.f__Peptococcaceae.g__uncultured
	intergenic	NONE(dist=NONE),GR42L6(dist=1896650)	chr33	1739049	1739049	T	C	5.75489e-06	k__Bacteria.p__Firmicutes.c__Clostridia.o__Clostridiales.f__Peptococcaceae.g__uncultured
	intergenic	NONE(dist=NONE),GR42L6(dist=1896746)	chr33	1738953	1738953	T	G	5.75489e-06	k__Bacteria.p__Firmicutes.c__Clostridia.o__Clostridiales.f__Peptococcaceae.g__uncultured
	intergenic	GOSR1(dist=41263),ADORA2B(dist=104790)	chr19	6482591	6482591	A	C	5.41067e-06	k__Bacteria.p__Firmicutes.c__Clostridia.o__Clostridiales.f__Peptococcaceae.g__uncultured
	intronic	PTPRG	chr12	13319724	13319724	T	C	5.41067e-06	k__Bacteria.p__Firmicutes.c__Clostridia.o__Clostridiales.f__Peptococcaceae.g__uncultured
	intergenic	HINTW(dist=210692),SMAD7B(dist=547556)	chrW	2054576	2054576	T	C	4.77587e-06	k__Bacteria.p__Firmicutes.c__Clostridia.o__Clostridiales.f__Peptococcaceae.g__uncultured
	intergenic	SLC19A1(dist=6139),COL6A1(dist=47603)	chr7	6693522	6693522	T	G	4.77587e-06	k__Bacteria.p__Firmicutes.c__Clostridia.o__Clostridiales.f__Peptococcaceae.g__uncultured
	intergenic	COG7(dist=253020),MIR6548(dist=76856)	chr14	7611652	7611652	T	C	2.21881e-06	k__Bacteria.p__Firmicutes.c__Clostridia.o__Clostridiales.f__Peptococcaceae.g__uncultured
	intergenic	JAZF1(dist=813534),HACL1(dist=24040)	chr2	33973868	33973868	C	T	2.07684e-06	k__Bacteria.p__Firmicutes.c__Clostridia.o__Clostridiales.f__Peptococcaceae.g__uncultured
	intergenic	KY(dist=190990),SOX14(dist=306956)	chr9	4070237	4070237	A	G	1.30757e-06	k__Bacteria.p__Firmicutes.c__Clostridia.o__Clostridiales.f__Peptococcaceae.g__uncultured
	intergenic	KIF23(dist=52382),MORF4L1(dist=244496)	chr10	19844991	19844991	A	G	9.33322e-07	k__Bacteria.p__Firmicutes.c__Clostridia.o__Clostridiales.f__Peptococcaceae.g__uncultured
	intergenic	RAE1(dist=315452),RTFDC1(dist=8482)	chr20	11961723	11961723	A	G	5.01861e-07	k__Bacteria.p__Firmicutes.c__Clostridia.o__Clostridiales.f__Peptococcaceae.g__uncultured
	intergenic	NONE(dist=NONE),NONE(dist=NONE)	chrW	80332981	80332981	T	C	3.78629e-07	k__Bacteria.p__Firmicutes.c__Clostridia.o__Clostridiales.f__Peptococcaceae.g__uncultured
	intergenic	RAB18(dist=66771),YME1L1(dist=58140)	chr2	15865994	15865994	T	C	3.78629e-07	k__Bacteria.p__Firmicutes.c__Clostridia.o__Clostridiales.f__Peptococcaceae.g__uncultured
	intergenic	MELTF(dist=21145),BDH1A(dist=136989)	chr9	12657257	12657257	G	A	5.40553e-06	k__Bacteria.p__Firmicutes.c__Clostridia.o__Clostridiales.f__Peptostreptococcaceae.g__Intestinibacter
	intergenic	SOX5(dist=150574),ST8SIA1(dist=264094)	chr1	66324142	66324142	A	G	4.4155e-06	k__Bacteria.p__Firmicutes.c__Clostridia.o__Clostridiales.f__Peptostreptococcaceae.g__Intestinibacter
	intergenic	AMBP(dist=1227),ENTPD8(dist=275209)	chr17	1005162	1005162	G	A	4.20467e-06	k__Bacteria.p__Firmicutes.c__Clostridia.o__Clostridiales.f__Peptostreptococcaceae.g__Intestinibacter
	intergenic	TNFRSF13B(dist=28222),COPS3(dist=59432)	chr14	5083540	5083540	A	G	4.20467e-06	k__Bacteria.p__Firmicutes.c__Clostridia.o__Clostridiales.f__Peptostreptococcaceae.g__Intestinibacter
	intergenic	NONE(dist=NONE),NONE(dist=NONE)	chrW	9202695	9202695	G	A	3.70643e-06	k__Bacteria.p__Firmicutes.c__Clostridia.o__Clostridiales.f__Peptostreptococcaceae.g__Intestinibacter
	intronic	QSOX1	chr8	6373500	6373500	T	C	2.87155e-06	k__Bacteria.p__Firmicutes.c__Clostridia.o__Clostridiales.f__Peptostreptococcaceae.g__Intestinibacter
	intergenic	TMEM263(dist=24345),POLR3B(dist=138512)	chr1	53672876	53672876	C	T	2.87155e-06	k__Bacteria.p__Firmicutes.c__Clostridia.o__Clostridiales.f__Peptostreptococcaceae.g__Intestinibacter
	intergenic	ETS1(dist=50999),FLI1(dist=19436)	chr24	999443	999443	T	C	2.21662e-06	k__Bacteria.p__Firmicutes.c__Clostridia.o__Clostridiales.f__Peptostreptococcaceae.g__Intestinibacter
	intronic	AXIN1	chr14	12625399	12625399	T	C	2.21662e-06	k__Bacteria.p__Firmicutes.c__Clostridia.o__Clostridiales.f__Peptostreptococcaceae.g__Intestinibacter
	intergenic	SGTA(dist=67543),JAK3(dist=1817)	chr28	3423077	3423077	T	G	1.82044e-06	k__Bacteria.p__Firmicutes.c__Clostridia.o__Clostridiales.f__Peptostreptococcaceae.g__Intestinibacter
	intergenic	BRINP1(dist=515880),MIR6696(dist=110226)	chr17	4952428	4952428	A	G	1.70477e-06	k__Bacteria.p__Firmicutes.c__Clostridia.o__Clostridiales.f__Peptostreptococcaceae.g__Intestinibacter
	intergenic	KRAS(dist=710999),FGFR1OP2(dist=63331)	chr1	67920121	67920121	A	G	1.49278e-06	k__Bacteria.p__Firmicutes.c__Clostridia.o__Clostridiales.f__Peptostreptococcaceae.g__Intestinibacter
	intronic	HMGB3	chr4	17649616	17649616	A	G	1.14226e-06	k__Bacteria.p__Firmicutes.c__Clostridia.o__Clostridiales.f__Peptostreptococcaceae.g__Intestinibacter
	intergenic	PLEKHB1(dist=90673),P2RY6(dist=122413)	chr1	196321407	196321407	C	T	9.32371e-07	k__Bacteria.p__Firmicutes.c__Clostridia.o__Clostridiales.f__Peptostreptococcaceae.g__Intestinibacter
	intergenic	MIR1649(dist=84767),DTL(dist=85513)	chr3	22037925	22037925	T	C	8.70764e-07	k__Bacteria.p__Firmicutes.c__Clostridia.o__Clostridiales.f__Peptostreptococcaceae.g__Intestinibacter
	intergenic	NONE(dist=NONE),ENTPD2(dist=10937)	chr17	754855	754855	T	C	8.70764e-07	k__Bacteria.p__Firmicutes.c__Clostridia.o__Clostridiales.f__Peptostreptococcaceae.g__Intestinibacter
	intergenic	NONE(dist=NONE),ENTPD2(dist=10865)	chr17	754927	754927	C	T	8.70764e-07	k__Bacteria.p__Firmicutes.c__Clostridia.o__Clostridiales.f__Peptostreptococcaceae.g__Intestinibacter
	intergenic	SET(dist=44967),SPOUT1(dist=17940)	chr17	5633471	5633471	T	C	8.13919e-07	k__Bacteria.p__Firmicutes.c__Clostridia.o__Clostridiales.f__Peptostreptococcaceae.g__Intestinibacter
	intronic	ELL	chr28	3999389	3999389	A	G	3.7823e-07	k__Bacteria.p__Firmicutes.c__Clostridia.o__Clostridiales.f__Peptostreptococcaceae.g__Intestinibacter
	intergenic	AXIN1(dist=25449),MIR1763(dist=7798)	chr14	12653119	12653119	G	A	4.77587e-06	k__Bacteria.p__Firmicutes.c__Clostridia.o__Clostridiales.f__Peptostreptococcaceae.g__Romboutsia
	intergenic	SBDS(dist=681889),MIR1567(dist=210898)	chr19	1681772	1681772	C	T	5.74944e-06	k__Bacteria.p__Firmicutes.c__Clostridia.o__Clostridiales.f__Peptostreptococcaceae.g__Terrisporobacter
	intergenic	MIR1649(dist=94416),DTL(dist=75864)	chr3	22047574	22047574	C	T	5.74944e-06	k__Bacteria.p__Firmicutes.c__Clostridia.o__Clostridiales.f__Peptostreptococcaceae.g__Terrisporobacter
	intergenic	ZC3H3(dist=17137),NAPRT(dist=26281)	chr2	148830585	148830585	A	G	3.70643e-06	k__Bacteria.p__Firmicutes.c__Clostridia.o__Clostridiales.f__Peptostreptococcaceae.g__Terrisporobacter
	intergenic	MIR6635-1(dist=22057),KIAA1671(dist=18145)	chr15	7238045	7238045	T	G	3.70643e-06	k__Bacteria.p__Firmicutes.c__Clostridia.o__Clostridiales.f__Peptostreptococcaceae.g__Terrisporobacter
	intronic	LHX2	chr17	9531678	9531678	C	T	2.21881e-06	k__Bacteria.p__Firmicutes.c__Clostridia.o__Clostridiales.f__Peptostreptococcaceae.g__Terrisporobacter
	intergenic	NONE(dist=NONE),ENTPD2(dist=10865)	chr17	754927	754927	C	T	1.94362e-06	k__Bacteria.p__Firmicutes.c__Clostridia.o__Clostridiales.f__Peptostreptococcaceae.g__Terrisporobacter
	intergenic	SHOC2(dist=422997),TECTB(dist=29950)	chr6	27601538	27601538	G	C	1.5946e-06	k__Bacteria.p__Firmicutes.c__Clostridia.o__Clostridiales.f__Peptostreptococcaceae.g__Terrisporobacter
	intergenic	TMEM141(dist=23472),Pou5f3(dist=23222)	chr17	800198	800198	A	G	1.06841e-06	k__Bacteria.p__Firmicutes.c__Clostridia.o__Clostridiales.f__Peptostreptococcaceae.g__Terrisporobacter
	intergenic	MIR1649(dist=102261),DTL(dist=68019)	chr3	22055419	22055419	C	T	7.09299e-07	k__Bacteria.p__Firmicutes.c__Clostridia.o__Clostridiales.f__Peptostreptococcaceae.g__Terrisporobacter
	intergenic	MIR1649(dist=84767),DTL(dist=85513)	chr3	22037925	22037925	T	C	4.3538e-07	k__Bacteria.p__Firmicutes.c__Clostridia.o__Clostridiales.f__Peptostreptococcaceae.g__Terrisporobacter
	upstream	TNFRSF13C(dist=314)	chr1	49476423	49476423	G	C	4.48371e-06	k__Bacteria.p__Firmicutes.c__Clostridia.o__Clostridiales.f__Ruminococcaceae.g__.Eubacterium._coprostanoligenes_group
	UTR5	METTL21A(NM_001277844:c.-74A>C,NM_001277849:c.-74A>C)	chr7	12179777	12179777	A	C	4.22897e-06	k__Bacteria.p__Firmicutes.c__Clostridia.o__Clostridiales.f__Ruminococcaceae.g__.Eubacterium._coprostanoligenes_group
	intergenic	MIR1746(dist=38316),MIR124-3(dist=10297)	chr20	8682182	8682182	G	A	2.29663e-06	k__Bacteria.p__Firmicutes.c__Clostridia.o__Clostridiales.f__Ruminococcaceae.g__.Eubacterium._coprostanoligenes_group
	intergenic	MIR1651(dist=25487),LMF2(dist=80399)	chr1	1204034	1204034	T	C	3.38761e-06	k__Bacteria.p__Firmicutes.c__Clostridia.o__Clostridiales.f__Ruminococcaceae.g__Anaerotruncus
	intergenic	FABP1(dist=6947),RPIA(dist=180062)	chr4	85992982	85992982	G	A	2.21881e-06	k__Bacteria.p__Firmicutes.c__Clostridia.o__Clostridiales.f__Ruminococcaceae.g__Anaerotruncus
	intergenic	EMC2(dist=149438),TRHR(dist=7770)	chr2	132476004	132476004	T	C	7.6693e-07	k__Bacteria.p__Firmicutes.c__Clostridia.o__Clostridiales.f__Ruminococcaceae.g__Anaerotruncus
	intergenic	GNAL(dist=568086),APCDD1(dist=287305)	chr2	98020589	98020589	G	A	5.74944e-06	k__Bacteria.p__Firmicutes.c__Clostridia.o__Clostridiales.f__Ruminococcaceae.g__Butyricicoccus
	intronic	PDE6H	chr1	47973503	47973503	T	C	4.77131e-06	k__Bacteria.p__Firmicutes.c__Clostridia.o__Clostridiales.f__Ruminococcaceae.g__Butyricicoccus
	intronic	CDH20	chr2	68602502	68602502	G	A	3.64256e-06	k__Bacteria.p__Firmicutes.c__Clostridia.o__Clostridiales.f__Ruminococcaceae.g__Butyricicoccus
	intronic	CDH20	chr2	68602562	68602562	A	C	3.64256e-06	k__Bacteria.p__Firmicutes.c__Clostridia.o__Clostridiales.f__Ruminococcaceae.g__Butyricicoccus
	intronic	CDH20	chr2	68602570	68602570	C	T	3.64256e-06	k__Bacteria.p__Firmicutes.c__Clostridia.o__Clostridiales.f__Ruminococcaceae.g__Butyricicoccus
	intergenic	CNPPD1(dist=38970),IHH(dist=2603)	chr7	22299057	22299057	G	A	3.26189e-06	k__Bacteria.p__Firmicutes.c__Clostridia.o__Clostridiales.f__Ruminococcaceae.g__Butyricicoccus
	intergenic	NCS1(dist=6878),ASS1(dist=1532)	chr17	6179497	6179497	A	T	2.52377e-06	k__Bacteria.p__Firmicutes.c__Clostridia.o__Clostridiales.f__Ruminococcaceae.g__Butyricicoccus
	intergenic	HRAS(dist=32679),RNH1(dist=42483)	chr5	16285080	16285080	C	A	2.36541e-06	k__Bacteria.p__Firmicutes.c__Clostridia.o__Clostridiales.f__Ruminococcaceae.g__Butyricicoccus
	intergenic	MIR1613(dist=285558),DAP(dist=19350)	chr2	78105942	78105942	A	G	1.22223e-06	k__Bacteria.p__Firmicutes.c__Clostridia.o__Clostridiales.f__Ruminococcaceae.g__Butyricicoccus
	intergenic	DAZL(dist=2109),SATB1(dist=705169)	chr2	34444943	34444943	T	C	8.70764e-07	k__Bacteria.p__Firmicutes.c__Clostridia.o__Clostridiales.f__Ruminococcaceae.g__Butyricicoccus
	intergenic	ANKRD40(dist=116677),MIR1637(dist=1524)	chr18	10254155	10254155	A	G	1.58673e-07	k__Bacteria.p__Firmicutes.c__Clostridia.o__Clostridiales.f__Ruminococcaceae.g__Butyricicoccus
	intergenic	FAXDC2(dist=47356),HAND1(dist=31798)	chr13	12807063	12807063	A	G	6.12581e-06	k__Bacteria.p__Firmicutes.c__Clostridia.o__Clostridiales.f__Ruminococcaceae.g__Candidatus_Soleaferrea
	intergenic	CHURC1(dist=54282),MTCH2(dist=9227)	chr5	628358	628358	G	A	5.75489e-06	k__Bacteria.p__Firmicutes.c__Clostridia.o__Clostridiales.f__Ruminococcaceae.g__Candidatus_Soleaferrea
	intergenic	ESF1(dist=220361),OTOR(dist=899332)	chr3	4762650	4762650	A	G	4.77587e-06	k__Bacteria.p__Firmicutes.c__Clostridia.o__Clostridiales.f__Ruminococcaceae.g__Candidatus_Soleaferrea
	intergenic	GDF9(dist=3545),LEAP2(dist=2474)	chr13	17776726	17776726	A	G	4.20871e-06	k__Bacteria.p__Firmicutes.c__Clostridia.o__Clostridiales.f__Ruminococcaceae.g__Candidatus_Soleaferrea
	intergenic	YIPF7(dist=646394),UCHL1(dist=346169)	chr4	68296890	68296890	C	T	3.48072e-06	k__Bacteria.p__Firmicutes.c__Clostridia.o__Clostridiales.f__Ruminococcaceae.g__Candidatus_Soleaferrea
	intergenic	TIMP3(dist=18942),FBXO7(dist=81330)	chr1	53146431	53146431	C	G	3.26506e-06	k__Bacteria.p__Firmicutes.c__Clostridia.o__Clostridiales.f__Ruminococcaceae.g__Candidatus_Soleaferrea
	intergenic	MIR6594(dist=384228),EFNB1(dist=44223)	chr4	981167	981167	C	T	2.87435e-06	k__Bacteria.p__Firmicutes.c__Clostridia.o__Clostridiales.f__Ruminococcaceae.g__Candidatus_Soleaferrea
	intergenic	EDEM1(dist=271774),CAV3(dist=372641)	chr12	19304049	19304049	G	C	6.62657e-07	k__Bacteria.p__Firmicutes.c__Clostridia.o__Clostridiales.f__Ruminococcaceae.g__Candidatus_Soleaferrea
	intergenic	HINTW(dist=210692),SMAD7B(dist=547556)	chrW	2054576	2054576	T	C	6.18338e-07	k__Bacteria.p__Firmicutes.c__Clostridia.o__Clostridiales.f__Ruminococcaceae.g__Candidatus_Soleaferrea
	intergenic	C8H1orf52(dist=31131),LPAR3(dist=93207)	chr8	16720553	16720553	C	T	6.18338e-07	k__Bacteria.p__Firmicutes.c__Clostridia.o__Clostridiales.f__Ruminococcaceae.g__Candidatus_Soleaferrea
	intergenic	HS6ST1(dist=227490),PLEKHB2(dist=272417)	chr9	2127404	2127404	T	C	8.1039e-08	k__Bacteria.p__Firmicutes.c__Clostridia.o__Clostridiales.f__Ruminococcaceae.g__Candidatus_Soleaferrea
	intergenic	ERG(dist=22081),ETS2(dist=136484)	chr1	108994969	108994969	G	A	6.12002e-06	k__Bacteria.p__Firmicutes.c__Clostridia.o__Clostridiales.f__Ruminococcaceae.g__Faecalibacterium
	intergenic	RUNX1(dist=59669),SETD4(dist=335815)	chr1	107566474	107566474	G	A	5.41067e-06	k__Bacteria.p__Firmicutes.c__Clostridia.o__Clostridiales.f__Ruminococcaceae.g__Faecalibacterium
	intergenic	ACTR2(dist=36344),MIR6711(dist=2711)	chr3	10667400	10667400	T	C	4.47941e-06	k__Bacteria.p__Firmicutes.c__Clostridia.o__Clostridiales.f__Ruminococcaceae.g__Faecalibacterium
	intergenic	CACNA1B(dist=34870),SLC31A2(dist=13360)	chr17	2762953	2762953	C	G	4.20467e-06	k__Bacteria.p__Firmicutes.c__Clostridia.o__Clostridiales.f__Ruminococcaceae.g__Faecalibacterium
	intergenic	NCS1(dist=6878),ASS1(dist=1532)	chr17	6179497	6179497	A	T	2.21662e-06	k__Bacteria.p__Firmicutes.c__Clostridia.o__Clostridiales.f__Ruminococcaceae.g__Faecalibacterium
	intergenic	RUNX1(dist=59772),SETD4(dist=335712)	chr1	107566577	107566577	T	G	2.07479e-06	k__Bacteria.p__Firmicutes.c__Clostridia.o__Clostridiales.f__Ruminococcaceae.g__Faecalibacterium
	intergenic	H2AFZ(dist=256695),NFKB1(dist=373223)	chr4	60413595	60413595	G	A	1.70477e-06	k__Bacteria.p__Firmicutes.c__Clostridia.o__Clostridiales.f__Ruminococcaceae.g__Faecalibacterium
	intronic	PRKCA	chr18	7392745	7392745	A	G	7.59877e-07	k__Bacteria.p__Firmicutes.c__Clostridia.o__Clostridiales.f__Ruminococcaceae.g__Faecalibacterium
	intergenic	ACTR10(dist=10982),EXOC5(dist=273601)	chr5	55495759	55495759	T	C	3.94992e-06	k__Bacteria.p__Firmicutes.c__Clostridia.o__Clostridiales.f__Ruminococcaceae.g__Fastidiosipila
	intergenic	MIR6654(dist=40400),MIR205(dist=182390)	chr26	2894035	2894035	C	T	1.34626e-06	k__Bacteria.p__Firmicutes.c__Clostridia.o__Clostridiales.f__Ruminococcaceae.g__Fastidiosipila
	intergenic	FABP1(dist=6947),RPIA(dist=180062)	chr4	85992982	85992982	G	A	1.49427e-06	k__Bacteria.p__Firmicutes.c__Clostridia.o__Clostridiales.f__Ruminococcaceae.g__Flavonifractor
	intergenic	CATSPER2(dist=45416),ARL8A(dist=20998)	chr26	334157	334157	A	G	4.0244e-07	k__Bacteria.p__Firmicutes.c__Clostridia.o__Clostridiales.f__Ruminococcaceae.g__Flavonifractor
	intergenic	COG7(dist=253020),MIR6548(dist=76856)	chr14	7611652	7611652	T	C	4.48371e-06	k__Bacteria.p__Firmicutes.c__Clostridia.o__Clostridiales.f__Ruminococcaceae.g__Intestinimonas
	intergenic	HOXB1(dist=139961),CBX1(dist=38084)	chr27	6430543	6430543	G	C	3.95373e-06	k__Bacteria.p__Firmicutes.c__Clostridia.o__Clostridiales.f__Ruminococcaceae.g__Intestinimonas
	intergenic	HOXB1(dist=139956),CBX1(dist=38089)	chr27	6430538	6430538	G	A	3.95373e-06	k__Bacteria.p__Firmicutes.c__Clostridia.o__Clostridiales.f__Ruminococcaceae.g__Intestinimonas
	intergenic	USP47(dist=34194),GALNT18(dist=57585)	chr5	8509116	8509116	A	G	3.71001e-06	k__Bacteria.p__Firmicutes.c__Clostridia.o__Clostridiales.f__Ruminococcaceae.g__Intestinimonas
	intergenic	KIF23(dist=52382),MORF4L1(dist=244496)	chr10	19844991	19844991	A	G	2.36774e-06	k__Bacteria.p__Firmicutes.c__Clostridia.o__Clostridiales.f__Ruminococcaceae.g__Intestinimonas
	downstream	MIR6645(dist=479)	chr5	39340289	39340289	T	G	2.07684e-06	k__Bacteria.p__Firmicutes.c__Clostridia.o__Clostridiales.f__Ruminococcaceae.g__Intestinimonas
	downstream	MIR6645(dist=527)	chr5	39340337	39340337	G	A	2.07684e-06	k__Bacteria.p__Firmicutes.c__Clostridia.o__Clostridiales.f__Ruminococcaceae.g__Intestinimonas
	intronic	RNF220	chr8	20996282	20996282	A	G	1.27224e-07	k__Bacteria.p__Firmicutes.c__Clostridia.o__Clostridiales.f__Ruminococcaceae.g__Intestinimonas
	intergenic	MIR1770(dist=1314098),ARC(dist=783691)	chr2	147216301	147216301	G	C	7.42579e-09	k__Bacteria.p__Firmicutes.c__Clostridia.o__Clostridiales.f__Ruminococcaceae.g__Intestinimonas
	intergenic	TSNAX(dist=21663),EXOC8(dist=50626)	chr3	39797692	39797692	A	C	4.48371e-06	k__Bacteria.p__Firmicutes.c__Clostridia.o__Clostridiales.f__Ruminococcaceae.g__Oscillospira
	intergenic	ARPC4(dist=3216),LAMB2(dist=73317)	chr12	11886487	11886487	A	G	3.26506e-06	k__Bacteria.p__Firmicutes.c__Clostridia.o__Clostridiales.f__Ruminococcaceae.g__Oscillospira
	intergenic	MIR6594(dist=281536),EFNB1(dist=146915)	chr4	878475	878475	G	A	2.21225e-06	k__Bacteria.p__Firmicutes.c__Clostridia.o__Clostridiales.f__Ruminococcaceae.g__Oscillospira
	intronic	LRP1	chr33	4740003	4740003	T	C	2.07684e-06	k__Bacteria.p__Firmicutes.c__Clostridia.o__Clostridiales.f__Ruminococcaceae.g__Oscillospira
	intergenic	ATG4B(dist=48249),MIR1704(dist=38249)	chr9	5021496	5021496	T	A	5.331e-07	k__Bacteria.p__Firmicutes.c__Clostridia.o__Clostridiales.f__Ruminococcaceae.g__Oscillospira
	intergenic	CPNE1(dist=1543),GDF5(dist=132246)	chr20	1123683	1123683	G	A	3.52442e-07	k__Bacteria.p__Firmicutes.c__Clostridia.o__Clostridiales.f__Ruminococcaceae.g__Oscillospira
	intergenic	DACT1(dist=9431),TA3(dist=23069)	chr5	55311016	55311016	C	T	5.83725e-06	k__Bacteria.p__Firmicutes.c__Clostridia.o__Clostridiales.f__Ruminococcaceae.g__Ruminiclostridium
	intergenic	DAAM1(dist=8538),MIR7470(dist=17349)	chr5	55098791	55098791	T	A	4.39439e-06	k__Bacteria.p__Firmicutes.c__Clostridia.o__Clostridiales.f__Ruminococcaceae.g__Ruminiclostridium
	intergenic	DAAM1(dist=8597),MIR7470(dist=17290)	chr5	55098850	55098850	G	C	4.39439e-06	k__Bacteria.p__Firmicutes.c__Clostridia.o__Clostridiales.f__Ruminococcaceae.g__Ruminiclostridium
	intergenic	DAAM1(dist=8611),MIR7470(dist=17276)	chr5	55098864	55098864	A	G	4.39439e-06	k__Bacteria.p__Firmicutes.c__Clostridia.o__Clostridiales.f__Ruminococcaceae.g__Ruminiclostridium
	intergenic	EMC2(dist=149438),TRHR(dist=7770)	chr2	132476004	132476004	T	C	5.00925e-06	k__Bacteria.p__Firmicutes.c__Clostridia.o__Clostridiales.f__Ruminococcaceae.g__Ruminiclostridium_5
	intronic	NACA	chr33	6886025	6886025	C	T	4.47941e-06	k__Bacteria.p__Firmicutes.c__Clostridia.o__Clostridiales.f__Ruminococcaceae.g__Ruminiclostridium_5
	intronic	ZFP64	chr20	12994171	12994171	T	C	3.06225e-06	k__Bacteria.p__Firmicutes.c__Clostridia.o__Clostridiales.f__Ruminococcaceae.g__Ruminiclostridium_9
	intergenic	GNOT2(dist=914574),LBX2(dist=288521)	chr4	90644494	90644494	C	T	1.49278e-06	k__Bacteria.p__Firmicutes.c__Clostridia.o__Clostridiales.f__Ruminococcaceae.g__Ruminiclostridium_9
	intergenic	LPP(dist=88502),BCL6(dist=45592)	chr9	14892621	14892621	G	A	5.08137e-06	k__Bacteria.p__Firmicutes.c__Clostridia.o__Clostridiales.f__Ruminococcaceae.g__Ruminococcaceae_UCG.002
	intergenic	MIR1587(dist=207092),CASTOR2(dist=499110)	chr19	2191465	2191465	A	G	4.77587e-06	k__Bacteria.p__Firmicutes.c__Clostridia.o__Clostridiales.f__Ruminococcaceae.g__Ruminococcaceae_UCG.002
	intergenic	ARL8A(dist=98174),ZC3H11A(dist=18186)	chr26	463242	463242	A	G	4.48371e-06	k__Bacteria.p__Firmicutes.c__Clostridia.o__Clostridiales.f__Ruminococcaceae.g__Ruminococcaceae_UCG.002
	intergenic	DLX3(dist=13575),KAT7(dist=74091)	chr27	5631450	5631450	C	G	4.45801e-06	k__Bacteria.p__Firmicutes.c__Clostridia.o__Clostridiales.f__Ruminococcaceae.g__Ruminococcaceae_UCG.002
	intergenic	MIR1791(dist=15507),PDCD5(dist=880833)	chr11	8972736	8972736	G	A	3.95373e-06	k__Bacteria.p__Firmicutes.c__Clostridia.o__Clostridiales.f__Ruminococcaceae.g__Ruminococcaceae_UCG.002
	intronic	RFTN1	chr2	34324912	34324912	T	C	3.06523e-06	k__Bacteria.p__Firmicutes.c__Clostridia.o__Clostridiales.f__Ruminococcaceae.g__Ruminococcaceae_UCG.002
	intergenic	DNMT3A(dist=76447),ASXL2(dist=90080)	chr3	104660726	104660726	T	C	1.13076e-06	k__Bacteria.p__Firmicutes.c__Clostridia.o__Clostridiales.f__Ruminococcaceae.g__Ruminococcaceae_UCG.002
	intronic	FASN	chr18	4915370	4915370	A	G	1.0695e-06	k__Bacteria.p__Firmicutes.c__Clostridia.o__Clostridiales.f__Ruminococcaceae.g__Ruminococcaceae_UCG.002
	intergenic	APP(dist=129059),N6AMT1(dist=1041470)	chr1	104251179	104251179	T	C	8.71654e-07	k__Bacteria.p__Firmicutes.c__Clostridia.o__Clostridiales.f__Ruminococcaceae.g__Ruminococcaceae_UCG.002
	intergenic	ARL8A(dist=61736),ZC3H11A(dist=54624)	chr26	426804	426804	A	G	3.78629e-07	k__Bacteria.p__Firmicutes.c__Clostridia.o__Clostridiales.f__Ruminococcaceae.g__Ruminococcaceae_UCG.002
	intergenic	GPAT3(dist=501516),MIR1730(dist=1185137)	chr4	47025547	47025547	A	G	1.01622e-07	k__Bacteria.p__Firmicutes.c__Clostridia.o__Clostridiales.f__Ruminococcaceae.g__Ruminococcaceae_UCG.002
	intergenic	ARL6(dist=13057),RIOX1(dist=88248)	chr1	92668250	92668250	C	A	4.77131e-06	k__Bacteria.p__Firmicutes.c__Clostridia.o__Clostridiales.f__Ruminococcaceae.g__Ruminococcaceae_UCG.005
	intergenic	CHIC1(dist=24932),USP12-like(dist=83921)	chr4	12164664	12164664	C	T	3.26189e-06	k__Bacteria.p__Firmicutes.c__Clostridia.o__Clostridiales.f__Ruminococcaceae.g__Ruminococcaceae_UCG.005
	intergenic	CHIC1(dist=24644),USP12-like(dist=84209)	chr4	12164376	12164376	G	A	9.32371e-07	k__Bacteria.p__Firmicutes.c__Clostridia.o__Clostridiales.f__Ruminococcaceae.g__Ruminococcaceae_UCG.005
	intergenic	GNOT2(dist=1121673),LBX2(dist=81422)	chr4	90851593	90851593	T	C	5.41067e-06	k__Bacteria.p__Firmicutes.c__Clostridia.o__Clostridiales.f__Ruminococcaceae.g__Ruminococcaceae_UCG.008
	intronic	DACH2	chr4	8356345	8356345	C	T	4.20871e-06	k__Bacteria.p__Firmicutes.c__Clostridia.o__Clostridiales.f__Ruminococcaceae.g__Ruminococcaceae_UCG.008
	intergenic	GNOT2(dist=1116941),LBX2(dist=86154)	chr4	90846861	90846861	T	C	3.71001e-06	k__Bacteria.p__Firmicutes.c__Clostridia.o__Clostridiales.f__Ruminococcaceae.g__Ruminococcaceae_UCG.008
	intergenic	MORN2(dist=5980),GPCPD1(dist=181626)	chr3	16679978	16679978	T	G	2.21881e-06	k__Bacteria.p__Firmicutes.c__Clostridia.o__Clostridiales.f__Ruminococcaceae.g__Ruminococcaceae_UCG.008
	intergenic	MIR1768(dist=212822),ZEB1(dist=31012)	chr2	14357421	14357421	T	C	2.07684e-06	k__Bacteria.p__Firmicutes.c__Clostridia.o__Clostridiales.f__Ruminococcaceae.g__Ruminococcaceae_UCG.008
	intergenic	OPN5L2(dist=215730),SUPT3H(dist=22702)	chr3	109041381	109041381	T	C	1.70647e-06	k__Bacteria.p__Firmicutes.c__Clostridia.o__Clostridiales.f__Ruminococcaceae.g__Ruminococcaceae_UCG.008
	intergenic	OPN5L2(dist=215721),SUPT3H(dist=22711)	chr3	109041372	109041372	C	T	2.64685e-07	k__Bacteria.p__Firmicutes.c__Clostridia.o__Clostridiales.f__Ruminococcaceae.g__Ruminococcaceae_UCG.008
	intronic	TRIM8	chr6	24246116	24246116	T	G	2.4616e-07	k__Bacteria.p__Firmicutes.c__Clostridia.o__Clostridiales.f__Ruminococcaceae.g__Ruminococcaceae_UCG.008
	intronic	NTM	chr24	2098208	2098208	A	G	6.12002e-06	k__Bacteria.p__Firmicutes.c__Clostridia.o__Clostridiales.f__Ruminococcaceae.g__Ruminococcaceae_UCG.011
	intergenic	C5H14orf166(dist=14327),PTGER2(dist=10940)	chr5	58262191	58262191	T	C	4.77587e-06	k__Bacteria.p__Firmicutes.c__Clostridia.o__Clostridiales.f__Ruminococcaceae.g__Ruminococcaceae_UCG.011
	intergenic	OPCML(dist=120570),THYN1(dist=234115)	chr24	2351387	2351387	T	C	1.49278e-06	k__Bacteria.p__Firmicutes.c__Clostridia.o__Clostridiales.f__Ruminococcaceae.g__Ruminococcaceae_UCG.011
	intergenic	RAB33B(dist=30599),MIR1575(dist=183195)	chr4	29341786	29341786	A	C	5.40553e-06	k__Bacteria.p__Firmicutes.c__Clostridia.o__Clostridiales.f__Ruminococcaceae.g__Ruminococcaceae_UCG.013
	intronic	SMIM19	chr4	34167647	34167647	A	G	5.08137e-06	k__Bacteria.p__Firmicutes.c__Clostridia.o__Clostridiales.f__Ruminococcaceae.g__Ruminococcaceae_UCG.013
	intergenic	PTGER2(dist=52985),ERO1A(dist=21469)	chr5	58329085	58329085	T	A	2.36541e-06	k__Bacteria.p__Firmicutes.c__Clostridia.o__Clostridiales.f__Ruminococcaceae.g__Ruminococcaceae_UCG.013
	exonic	LRP1	chr33	4712604	4712604	C	T	1.41983e-06	k__Bacteria.p__Firmicutes.c__Clostridia.o__Clostridiales.f__Ruminococcaceae.g__Ruminococcaceae_UCG.013
	intergenic	PTGER2(dist=52944),ERO1A(dist=21510)	chr5	58329044	58329044	C	G	9.32371e-07	k__Bacteria.p__Firmicutes.c__Clostridia.o__Clostridiales.f__Ruminococcaceae.g__Ruminococcaceae_UCG.013
	intergenic	PLEKHO1(dist=15703),FCER1G(dist=6038)	chr25	146720	146720	G	A	9.16354e-07	k__Bacteria.p__Firmicutes.c__Clostridia.o__Clostridiales.f__Ruminococcaceae.g__Ruminococcaceae_UCG.013
	intergenic	PLEKHO1(dist=15697),FCER1G(dist=6044)	chr25	146714	146714	T	C	9.16354e-07	k__Bacteria.p__Firmicutes.c__Clostridia.o__Clostridiales.f__Ruminococcaceae.g__Ruminococcaceae_UCG.013
	intergenic	TET2(dist=111235),MIR1627(dist=46177)	chr4	38937348	38937348	A	G	5.40553e-06	k__Bacteria.p__Firmicutes.c__Clostridia.o__Clostridiales.f__Ruminococcaceae.g__Ruminococcaceae_UCG.014
	intergenic	FLI1(dist=244673),BARX2(dist=40829)	chr24	1334459	1334459	C	T	3.94992e-06	k__Bacteria.p__Firmicutes.c__Clostridia.o__Clostridiales.f__Ruminococcaceae.g__Ruminococcaceae_UCG.014
	intergenic	PPARD(dist=90372),TAF11(dist=75933)	chr26	4196290	4196290	G	A	2.36541e-06	k__Bacteria.p__Firmicutes.c__Clostridia.o__Clostridiales.f__Ruminococcaceae.g__Ruminococcaceae_UCG.014
	intergenic	NFRKB(dist=159446),NTM(dist=148711)	chr24	1745146	1745146	G	A	1.94362e-06	k__Bacteria.p__Firmicutes.c__Clostridia.o__Clostridiales.f__Ruminococcaceae.g__Ruminococcaceae_UCG.014
	intergenic	TMEM8C(dist=81481),VAV2(dist=2940)	chr17	7345698	7345698	C	T	1.83132e-06	k__Bacteria.p__Firmicutes.c__Clostridia.o__Clostridiales.f__Ruminococcaceae.g__Ruminococcaceae_UCG.014
	intergenic	MIR29B2(dist=31602),MIR6654(dist=121689)	chr26	2731837	2731837	C	T	4.6797e-07	k__Bacteria.p__Firmicutes.c__Clostridia.o__Clostridiales.f__Ruminococcaceae.g__Ruminococcaceae_UCG.014
	intergenic	EXOC2(dist=13164),FOXC1(dist=342117)	chr2	66638585	66638585	T	C	5.75489e-06	k__Bacteria.p__Firmicutes.c__Clostridia.o__Clostridiales.f__Ruminococcaceae.g__Ruminococcus_2
	intergenic	NOG2(dist=13742),MIR1588(dist=48629)	chr14	14419617	14419617	G	A	4.20871e-06	k__Bacteria.p__Firmicutes.c__Clostridia.o__Clostridiales.f__Ruminococcaceae.g__Ruminococcus_2
	intergenic	NPRL2(dist=35450),CISH(dist=361440)	chr12	1902591	1902591	G	A	3.71001e-06	k__Bacteria.p__Firmicutes.c__Clostridia.o__Clostridiales.f__Ruminococcaceae.g__Ruminococcus_2
	intergenic	GPAT3(dist=372211),MIR1730(dist=1314442)	chr4	46896242	46896242	A	T	2.36774e-06	k__Bacteria.p__Firmicutes.c__Clostridia.o__Clostridiales.f__Ruminococcaceae.g__Ruminococcus_2
	intergenic	NOG2(dist=13755),MIR1588(dist=48616)	chr14	14419630	14419630	C	G	1.30757e-06	k__Bacteria.p__Firmicutes.c__Clostridia.o__Clostridiales.f__Ruminococcaceae.g__Ruminococcus_2
	intergenic	KY(dist=190990),SOX14(dist=306956)	chr9	4070237	4070237	A	G	3.78629e-07	k__Bacteria.p__Firmicutes.c__Clostridia.o__Clostridiales.f__Ruminococcaceae.g__Ruminococcus_2
	intronic	PTPRU	chr23	2920112	2920112	A	G	1.55846e-08	k__Bacteria.p__Firmicutes.c__Clostridia.o__Clostridiales.f__Ruminococcaceae.g__Ruminococcus_2
	intergenic	MIR29B2(dist=31602),MIR6654(dist=121689)	chr26	2731837	2731837	C	T	9.99179e-07	k__Bacteria.p__Firmicutes.c__Clostridia.o__Clostridiales.f__Ruminococcaceae.g__uncultured_bacterium
	intronic	RAB3IL1	chr5	16968343	16968343	T	C	3.07419e-06	k__Bacteria.p__Firmicutes.c__Clostridia.o__Halanaerobiales.f__ODP1230B8.23.g__uncultured_bacterium
	intergenic	KIF23(dist=52382),MORF4L1(dist=244496)	chr10	19844991	19844991	A	G	2.50405e-06	k__Bacteria.p__Firmicutes.c__Clostridia.o__Halanaerobiales.f__ODP1230B8.23.g__uncultured_bacterium
	intergenic	KRT5(dist=206515),RDH5(dist=13923)	chr33	5473627	5473627	A	G	5.75489e-06	k__Bacteria.p__Firmicutes.c__Clostridia.o__Thermoanaerobacterales.f__Thermoanaerobacteraceae.g__Gelria
	intronic	KCNAB3	chr9	23047915	23047915	T	C	5.41067e-06	k__Bacteria.p__Firmicutes.c__Clostridia.o__Thermoanaerobacterales.f__Thermoanaerobacteraceae.g__Gelria
	intergenic	COX10(dist=162270),TBCD(dist=378314)	chr18	2853733	2853733	C	T	5.41067e-06	k__Bacteria.p__Firmicutes.c__Clostridia.o__Thermoanaerobacterales.f__Thermoanaerobacteraceae.g__Gelria
	intergenic	SELENOH(dist=2540),ZDHHC5(dist=2872)	chr5	17229855	17229855	G	A	5.41067e-06	k__Bacteria.p__Firmicutes.c__Clostridia.o__Thermoanaerobacterales.f__Thermoanaerobacteraceae.g__Gelria
	intergenic	RABL2B(dist=18508),MIR6708(dist=162074)	chr1	410128	410128	A	G	5.08137e-06	k__Bacteria.p__Firmicutes.c__Clostridia.o__Thermoanaerobacterales.f__Thermoanaerobacteraceae.g__Gelria
	intergenic	CCDC61(dist=173817),TMEM41A(dist=33954)	chr9	3787544	3787544	T	G	5.08137e-06	k__Bacteria.p__Firmicutes.c__Clostridia.o__Thermoanaerobacterales.f__Thermoanaerobacteraceae.g__Gelria
	intergenic	GPR171(dist=25805),MIR6556(dist=27021)	chr9	23745916	23745916	A	G	4.48371e-06	k__Bacteria.p__Firmicutes.c__Clostridia.o__Thermoanaerobacterales.f__Thermoanaerobacteraceae.g__Gelria
	intronic	CORO1C	chr15	6850382	6850382	T	C	3.95373e-06	k__Bacteria.p__Firmicutes.c__Clostridia.o__Thermoanaerobacterales.f__Thermoanaerobacteraceae.g__Gelria
	intergenic	ZDHHC8(dist=779594),MIR1769(dist=51935)	chr15	2476929	2476929	A	G	3.26506e-06	k__Bacteria.p__Firmicutes.c__Clostridia.o__Thermoanaerobacterales.f__Thermoanaerobacteraceae.g__Gelria
	intergenic	ZDHHC8(dist=779637),MIR1769(dist=51892)	chr15	2476972	2476972	C	G	3.26506e-06	k__Bacteria.p__Firmicutes.c__Clostridia.o__Thermoanaerobacterales.f__Thermoanaerobacteraceae.g__Gelria
	intergenic	ZDHHC8(dist=779641),MIR1769(dist=51888)	chr15	2476976	2476976	T	C	3.26506e-06	k__Bacteria.p__Firmicutes.c__Clostridia.o__Thermoanaerobacterales.f__Thermoanaerobacteraceae.g__Gelria
	intergenic	COX10(dist=168151),TBCD(dist=372433)	chr18	2859614	2859614	T	C	2.87435e-06	k__Bacteria.p__Firmicutes.c__Clostridia.o__Thermoanaerobacterales.f__Thermoanaerobacteraceae.g__Gelria
	intronic	LRP1	chr33	4740003	4740003	T	C	2.21881e-06	k__Bacteria.p__Firmicutes.c__Clostridia.o__Thermoanaerobacterales.f__Thermoanaerobacteraceae.g__Gelria
	intergenic	ELOVL5(dist=7338),GCM1(dist=7759)	chr3	88290911	88290911	C	T	1.94554e-06	k__Bacteria.p__Firmicutes.c__Clostridia.o__Thermoanaerobacterales.f__Thermoanaerobacteraceae.g__Gelria
	intronic	NTN3	chr14	14361006	14361006	A	G	1.70647e-06	k__Bacteria.p__Firmicutes.c__Clostridia.o__Thermoanaerobacterales.f__Thermoanaerobacteraceae.g__Gelria
	intergenic	SNRNP200(dist=86155),ACTG2(dist=32599)	chr22	3795044	3795044	A	G	1.70647e-06	k__Bacteria.p__Firmicutes.c__Clostridia.o__Thermoanaerobacterales.f__Thermoanaerobacteraceae.g__Gelria
	intronic	RAB40B	chr18	3372272	3372272	C	T	1.49427e-06	k__Bacteria.p__Firmicutes.c__Clostridia.o__Thermoanaerobacterales.f__Thermoanaerobacteraceae.g__Gelria
	intergenic	MIR6594(dist=384228),EFNB1(dist=44223)	chr4	981167	981167	C	T	1.39863e-06	k__Bacteria.p__Firmicutes.c__Clostridia.o__Thermoanaerobacterales.f__Thermoanaerobacteraceae.g__Gelria
	intronic	ARHGEF6	chr4	4399350	4399350	C	T	1.22346e-06	k__Bacteria.p__Firmicutes.c__Clostridia.o__Thermoanaerobacterales.f__Thermoanaerobacteraceae.g__Gelria
	intronic	RALGAPB	chr20	813018	813018	G	A	1.22346e-06	k__Bacteria.p__Firmicutes.c__Clostridia.o__Thermoanaerobacterales.f__Thermoanaerobacteraceae.g__Gelria
	intergenic	SLC25A26(dist=158401),SUCLG2(dist=138069)	chr12	15001237	15001237	T	C	1.0695e-06	k__Bacteria.p__Firmicutes.c__Clostridia.o__Thermoanaerobacterales.f__Thermoanaerobacteraceae.g__Gelria
	intergenic	OLFM1(dist=75800),MIR3528(dist=19789)	chr17	8002216	8002216	A	G	8.71654e-07	k__Bacteria.p__Firmicutes.c__Clostridia.o__Thermoanaerobacterales.f__Thermoanaerobacteraceae.g__Gelria
	intergenic	LOC772096(dist=123596),NME4(dist=48678)	chr14	13353324	13353324	A	T	8.71654e-07	k__Bacteria.p__Firmicutes.c__Clostridia.o__Thermoanaerobacterales.f__Thermoanaerobacteraceae.g__Gelria
	intergenic	GCM1(dist=7104),FBXO9(dist=2787)	chr3	88318044	88318044	T	C	6.18338e-07	k__Bacteria.p__Firmicutes.c__Clostridia.o__Thermoanaerobacterales.f__Thermoanaerobacteraceae.g__Gelria
	intergenic	GCM1(dist=7118),FBXO9(dist=2773)	chr3	88318058	88318058	T	C	6.18338e-07	k__Bacteria.p__Firmicutes.c__Clostridia.o__Thermoanaerobacterales.f__Thermoanaerobacteraceae.g__Gelria
	intergenic	CHRNA4(dist=87704),EEF1A2(dist=23655)	chr20	8977600	8977600	G	A	5.38112e-07	k__Bacteria.p__Firmicutes.c__Clostridia.o__Thermoanaerobacterales.f__Thermoanaerobacteraceae.g__Gelria
	intergenic	NOG2(dist=56109),MIR1588(dist=6262)	chr14	14461984	14461984	G	T	3.05536e-07	k__Bacteria.p__Firmicutes.c__Clostridia.o__Thermoanaerobacterales.f__Thermoanaerobacteraceae.g__Gelria
	intergenic	GPAT3(dist=501516),MIR1730(dist=1185137)	chr4	47025547	47025547	A	G	1.98006e-07	k__Bacteria.p__Firmicutes.c__Clostridia.o__Thermoanaerobacterales.f__Thermoanaerobacteraceae.g__Gelria
	intergenic	MIR6612(dist=160868),MIR6671(dist=94853)	chr24	4974697	4974697	G	T	7.51507e-08	k__Bacteria.p__Firmicutes.c__Clostridia.o__Thermoanaerobacterales.f__Thermoanaerobacteraceae.g__Gelria
	intronic	DHX30	chr2	776097	776097	C	T	7.51507e-08	k__Bacteria.p__Firmicutes.c__Clostridia.o__Thermoanaerobacterales.f__Thermoanaerobacteraceae.g__Gelria
	intergenic	KCNT1(dist=26928),B3GNTL(dist=4153)	chr17	8564967	8564967	A	G	3.74656e-08	k__Bacteria.p__Firmicutes.c__Clostridia.o__Thermoanaerobacterales.f__Thermoanaerobacteraceae.g__Gelria
	intergenic	MIR1651(dist=25487),LMF2(dist=80399)	chr1	1204034	1204034	T	C	3.74656e-08	k__Bacteria.p__Firmicutes.c__Clostridia.o__Thermoanaerobacterales.f__Thermoanaerobacteraceae.g__Gelria
	intronic	FLNB	chr12	9259438	9259438	A	G	1.55846e-08	k__Bacteria.p__Firmicutes.c__Clostridia.o__Thermoanaerobacterales.f__Thermoanaerobacteraceae.g__Gelria
	intergenic	METTL2A(dist=81952),ACE(dist=220625)	chr27	4845932	4845932	T	C	6.02814e-06	k__Bacteria.p__Firmicutes.c__Erysipelotrichia.o__Erysipelotrichales.f__Erysipelotrichaceae.g__.Clostridium._innocuum_group
	intergenic	RABL2B(dist=29211),MIR6708(dist=151371)	chr1	420831	420831	C	T	5.07653e-06	k__Bacteria.p__Firmicutes.c__Erysipelotrichia.o__Erysipelotrichales.f__Erysipelotrichaceae.g__.Clostridium._innocuum_group
	intronic	SSBP3	chr8	25527816	25527816	C	T	4.47941e-06	k__Bacteria.p__Firmicutes.c__Erysipelotrichia.o__Erysipelotrichales.f__Erysipelotrichaceae.g__.Clostridium._innocuum_group
	intergenic	NCKAP1L(dist=12758),RELA(dist=430975)	chr33	6059077	6059077	G	T	4.20467e-06	k__Bacteria.p__Firmicutes.c__Erysipelotrichia.o__Erysipelotrichales.f__Erysipelotrichaceae.g__.Clostridium._innocuum_group
	intergenic	MMP2(dist=899986),FTO(dist=9876)	chr11	4641603	4641603	C	T	3.70643e-06	k__Bacteria.p__Firmicutes.c__Erysipelotrichia.o__Erysipelotrichales.f__Erysipelotrichaceae.g__.Clostridium._innocuum_group
	intronic	NCOA1	chr3	105529512	105529512	G	T	1.49278e-06	k__Bacteria.p__Firmicutes.c__Erysipelotrichia.o__Erysipelotrichales.f__Erysipelotrichaceae.g__.Clostridium._innocuum_group
	intergenic	MIR1694(dist=87850),TRPM8(dist=49998)	chr7	5554057	5554057	T	C	3.7823e-07	k__Bacteria.p__Firmicutes.c__Erysipelotrichia.o__Erysipelotrichales.f__Erysipelotrichaceae.g__.Clostridium._innocuum_group
	intergenic	NONE(dist=NONE),NONE(dist=NONE)	chrW	14482387	14482387	C	T	5.40553e-06	k__Bacteria.p__Firmicutes.c__Erysipelotrichia.o__Erysipelotrichales.f__Erysipelotrichaceae.g__Catenibacterium
	UTR3	LOC395991(NM_205099:c.*478C>T)	chr12	12066434	12066434	C	T	1.09472e-06	k__Bacteria.p__Firmicutes.c__Erysipelotrichia.o__Erysipelotrichales.f__Erysipelotrichaceae.g__Catenibacterium
	intronic	PVALB	chr1	51611423	51611423	A	G	7.09299e-07	k__Bacteria.p__Firmicutes.c__Erysipelotrichia.o__Erysipelotrichales.f__Erysipelotrichaceae.g__Catenibacterium
	intronic	PVALB	chr1	51611384	51611384	T	G	7.09299e-07	k__Bacteria.p__Firmicutes.c__Erysipelotrichia.o__Erysipelotrichales.f__Erysipelotrichaceae.g__Catenibacterium
	intronic	IGF1R	chr10	17196805	17196805	C	T	6.23475e-07	k__Bacteria.p__Firmicutes.c__Erysipelotrichia.o__Erysipelotrichales.f__Erysipelotrichaceae.g__Catenibacterium
	intergenic	CCDC93(dist=113357),ACTR3(dist=588494)	chr7	29023756	29023756	T	C	5.76284e-07	k__Bacteria.p__Firmicutes.c__Erysipelotrichia.o__Erysipelotrichales.f__Erysipelotrichaceae.g__Catenibacterium
	intergenic	TMEM8C(dist=81481),VAV2(dist=2940)	chr17	7345698	7345698	C	T	1.14226e-06	k__Bacteria.p__Firmicutes.c__Erysipelotrichia.o__Erysipelotrichales.f__Erysipelotrichaceae.g__Dielma
	intergenic	URM1(dist=8755),MIR199B1(dist=58704)	chr17	5347208	5347208	G	A	5.75489e-06	k__Bacteria.p__Firmicutes.c__Erysipelotrichia.o__Erysipelotrichales.f__Erysipelotrichaceae.g__Faecalicoccus
	intergenic	AP3S2(dist=12873),IDH2(dist=5400)	chr10	20461009	20461009	A	G	8.14753e-07	k__Bacteria.p__Firmicutes.c__Erysipelotrichia.o__Erysipelotrichales.f__Erysipelotrichaceae.g__Faecalicoccus
	intronic	CDH2	chr2	104842538	104842538	C	G	6.62657e-07	k__Bacteria.p__Firmicutes.c__Erysipelotrichia.o__Erysipelotrichales.f__Erysipelotrichaceae.g__Faecalicoccus
	intergenic	MEAF6(dist=83036),CSF3R(dist=168961)	chr23	3992641	3992641	G	T	5.85386e-06	k__Bacteria.p__Firmicutes.c__Erysipelotrichia.o__Erysipelotrichales.f__Erysipelotrichaceae.g__Faecalitalea
	intergenic	COX10(dist=305107),TBCD(dist=235477)	chr18	2996570	2996570	G	A	5.40553e-06	k__Bacteria.p__Firmicutes.c__Erysipelotrichia.o__Erysipelotrichales.f__Erysipelotrichaceae.g__Faecalitalea
	intronic	STX8	chr18	2110128	2110128	T	C	5.20873e-06	k__Bacteria.p__Firmicutes.c__Erysipelotrichia.o__Erysipelotrichales.f__Erysipelotrichaceae.g__Faecalitalea
	intergenic	RPL22(dist=8862),DFFB(dist=266420)	chr21	654334	654334	T	G	3.26189e-06	k__Bacteria.p__Firmicutes.c__Erysipelotrichia.o__Erysipelotrichales.f__Erysipelotrichaceae.g__Faecalitalea
	intergenic	ELK3(dist=130315),NEDD1(dist=96630)	chr1	45945904	45945904	T	G	2.69227e-06	k__Bacteria.p__Firmicutes.c__Erysipelotrichia.o__Erysipelotrichales.f__Erysipelotrichaceae.g__Faecalitalea
	downstream	GNLY(dist=315)	chr22	5262111	5262111	C	T	2.52377e-06	k__Bacteria.p__Firmicutes.c__Erysipelotrichia.o__Erysipelotrichales.f__Erysipelotrichaceae.g__Faecalitalea
	intergenic	GJA4(dist=324304),COL9A2(dist=99089)	chr23	4920712	4920712	T	C	2.21662e-06	k__Bacteria.p__Firmicutes.c__Erysipelotrichia.o__Erysipelotrichales.f__Erysipelotrichaceae.g__Faecalitalea
	intergenic	GJA4(dist=324264),COL9A2(dist=99129)	chr23	4920672	4920672	G	C	2.21662e-06	k__Bacteria.p__Firmicutes.c__Erysipelotrichia.o__Erysipelotrichales.f__Erysipelotrichaceae.g__Faecalitalea
	intergenic	UBA5(dist=175743),BFSP2(dist=97693)	chr2	42459025	42459025	G	A	1.49278e-06	k__Bacteria.p__Firmicutes.c__Erysipelotrichia.o__Erysipelotrichales.f__Erysipelotrichaceae.g__Faecalitalea
	intergenic	MIR30C1(dist=112246),MIR1780(dist=28502)	chr23	5192400	5192400	T	A	1.39723e-06	k__Bacteria.p__Firmicutes.c__Erysipelotrichia.o__Erysipelotrichales.f__Erysipelotrichaceae.g__Faecalitalea
	intergenic	ELK3(dist=130238),NEDD1(dist=96707)	chr1	45945827	45945827	A	G	1.14226e-06	k__Bacteria.p__Firmicutes.c__Erysipelotrichia.o__Erysipelotrichales.f__Erysipelotrichaceae.g__Faecalitalea
	intergenic	SLC16A3(dist=33514),FASN(dist=2535)	chr18	4909554	4909554	A	G	5.75489e-06	k__Bacteria.p__Firmicutes.c__Erysipelotrichia.o__Erysipelotrichales.f__Erysipelotrichaceae.g__Holdemania
	intergenic	PRKAG1(dist=62895),ASB8(dist=15859)	chr33	7240897	7240897	G	A	5.08137e-06	k__Bacteria.p__Firmicutes.c__Erysipelotrichia.o__Erysipelotrichales.f__Erysipelotrichaceae.g__Holdemania
	intronic	SARNP	chr33	5518560	5518560	T	G	3.48072e-06	k__Bacteria.p__Firmicutes.c__Erysipelotrichia.o__Erysipelotrichales.f__Erysipelotrichaceae.g__Holdemania
	intergenic	FAXDC2(dist=47356),HAND1(dist=31798)	chr13	12807063	12807063	A	G	3.06523e-06	k__Bacteria.p__Firmicutes.c__Erysipelotrichia.o__Erysipelotrichales.f__Erysipelotrichaceae.g__Holdemania
	intergenic	NOC4L(dist=148109),STX2(dist=196167)	chr15	3019390	3019390	T	C	1.82224e-06	k__Bacteria.p__Firmicutes.c__Erysipelotrichia.o__Erysipelotrichales.f__Erysipelotrichaceae.g__Holdemania
	intergenic	SLC25A26(dist=158401),SUCLG2(dist=138069)	chr12	15001237	15001237	T	C	1.70647e-06	k__Bacteria.p__Firmicutes.c__Erysipelotrichia.o__Erysipelotrichales.f__Erysipelotrichaceae.g__Holdemania
	intronic	STX8	chr18	2115439	2115439	T	C	1.49427e-06	k__Bacteria.p__Firmicutes.c__Erysipelotrichia.o__Erysipelotrichales.f__Erysipelotrichaceae.g__Holdemania
	intergenic	IMPDH2(dist=5808),LOC395991(dist=16260)	chr12	12047467	12047467	T	C	1.22346e-06	k__Bacteria.p__Firmicutes.c__Erysipelotrichia.o__Erysipelotrichales.f__Erysipelotrichaceae.g__Holdemania
	intergenic	OXNAD1(dist=2498),RFTN1(dist=1832)	chr2	34318209	34318209	A	G	1.18108e-07	k__Bacteria.p__Firmicutes.c__Erysipelotrichia.o__Erysipelotrichales.f__Erysipelotrichaceae.g__Holdemania
	intergenic	COG7(dist=253020),MIR6548(dist=76856)	chr14	7611652	7611652	T	C	7.51507e-08	k__Bacteria.p__Firmicutes.c__Erysipelotrichia.o__Erysipelotrichales.f__Erysipelotrichaceae.g__Holdemania
	intergenic	SMCO4(dist=227391),MTNR1B(dist=77833)	chr1	187446306	187446306	C	T	1.83158e-08	k__Bacteria.p__Firmicutes.c__Erysipelotrichia.o__Erysipelotrichales.f__Erysipelotrichaceae.g__Holdemania
	intronic	LRP1	chr33	4740003	4740003	T	C	8.77773e-09	k__Bacteria.p__Firmicutes.c__Erysipelotrichia.o__Erysipelotrichales.f__Erysipelotrichaceae.g__Holdemania
	intergenic	KCNMA1(dist=750778),VDAC2(dist=300794)	chr6	15392022	15392022	T	A	5.08137e-06	k__Bacteria.p__Firmicutes.c__Erysipelotrichia.o__Erysipelotrichales.f__Erysipelotrichaceae.g__Solobacterium
	intergenic	CNOT7(dist=694199),MIR383(dist=123288)	chr4	63863482	63863482	C	T	3.71001e-06	k__Bacteria.p__Firmicutes.c__Erysipelotrichia.o__Erysipelotrichales.f__Erysipelotrichaceae.g__Solobacterium
	intergenic	GNAI2(dist=1734),OASL(dist=20717)	chr12	3614726	3614726	A	C	3.71001e-06	k__Bacteria.p__Firmicutes.c__Erysipelotrichia.o__Erysipelotrichales.f__Erysipelotrichaceae.g__Solobacterium
	intergenic	KCNA3(dist=22758),SRSF3(dist=67680)	chr26	1516529	1516529	G	C	3.48072e-06	k__Bacteria.p__Firmicutes.c__Erysipelotrichia.o__Erysipelotrichales.f__Erysipelotrichaceae.g__Solobacterium
	intergenic	OAT(dist=60445),ABRAXAS2(dist=73350)	chr6	33046083	33046083	T	C	3.48072e-06	k__Bacteria.p__Firmicutes.c__Erysipelotrichia.o__Erysipelotrichales.f__Erysipelotrichaceae.g__Solobacterium
	intergenic	OAT(dist=60441),ABRAXAS2(dist=73354)	chr6	33046079	33046079	A	G	3.48072e-06	k__Bacteria.p__Firmicutes.c__Erysipelotrichia.o__Erysipelotrichales.f__Erysipelotrichaceae.g__Solobacterium
	intergenic	TECTA(dist=97491),TMEM136(dist=127465)	chr24	3685285	3685285	C	T	3.48072e-06	k__Bacteria.p__Firmicutes.c__Erysipelotrichia.o__Erysipelotrichales.f__Erysipelotrichaceae.g__Solobacterium
	intergenic	TECTA(dist=97555),TMEM136(dist=127401)	chr24	3685349	3685349	A	G	3.48072e-06	k__Bacteria.p__Firmicutes.c__Erysipelotrichia.o__Erysipelotrichales.f__Erysipelotrichaceae.g__Solobacterium
	intergenic	SCN9A(dist=112810),SCN2A(dist=160891)	chr7	19656611	19656611	A	G	3.48072e-06	k__Bacteria.p__Firmicutes.c__Erysipelotrichia.o__Erysipelotrichales.f__Erysipelotrichaceae.g__Solobacterium
	exonic	NMUR1	chr9	15443945	15443945	T	C	2.52625e-06	k__Bacteria.p__Firmicutes.c__Erysipelotrichia.o__Erysipelotrichales.f__Erysipelotrichaceae.g__Solobacterium
	intergenic	CCT6A(dist=3524),PHKG1(dist=1584)	chr19	5044912	5044912	T	C	1.14341e-06	k__Bacteria.p__Firmicutes.c__Erysipelotrichia.o__Erysipelotrichales.f__Erysipelotrichaceae.g__Solobacterium
	intergenic	LHX9(dist=61026),CDC73(dist=1043580)	chr8	2740797	2740797	C	T	9.99179e-07	k__Bacteria.p__Firmicutes.c__Erysipelotrichia.o__Erysipelotrichales.f__Erysipelotrichaceae.g__Solobacterium
	intergenic	STK11(dist=40119),CIRBP(dist=7386)	chr28	3169468	3169468	C	T	9.99179e-07	k__Bacteria.p__Firmicutes.c__Erysipelotrichia.o__Erysipelotrichales.f__Erysipelotrichaceae.g__Solobacterium
	intergenic	ABHD4(dist=8245),SNRK(dist=131683)	chr2	40830700	40830700	A	G	7.60657e-07	k__Bacteria.p__Firmicutes.c__Erysipelotrichia.o__Erysipelotrichales.f__Erysipelotrichaceae.g__Solobacterium
	intergenic	NDFIP2(dist=470774),EDNRB(dist=378313)	chr1	154913540	154913540	T	C	5.01861e-07	k__Bacteria.p__Firmicutes.c__Erysipelotrichia.o__Erysipelotrichales.f__Erysipelotrichaceae.g__Solobacterium
	intergenic	F2(dist=25297),CHRM4(dist=173353)	chr5	23708318	23708318	A	G	4.6797e-07	k__Bacteria.p__Firmicutes.c__Erysipelotrichia.o__Erysipelotrichales.f__Erysipelotrichaceae.g__Solobacterium
	intronic	MBNL3	chr4	3502765	3502765	A	C	4.06262e-07	k__Bacteria.p__Firmicutes.c__Erysipelotrichia.o__Erysipelotrichales.f__Erysipelotrichaceae.g__Solobacterium
	intronic	NR5A2	chr8	2020723	2020723	A	G	3.78629e-07	k__Bacteria.p__Firmicutes.c__Erysipelotrichia.o__Erysipelotrichales.f__Erysipelotrichaceae.g__Solobacterium
	intergenic	THOC7(dist=199515),SLC25A26(dist=634671)	chr12	14127396	14127396	T	C	3.05536e-07	k__Bacteria.p__Firmicutes.c__Erysipelotrichia.o__Erysipelotrichales.f__Erysipelotrichaceae.g__Solobacterium
	intergenic	MIR6671(dist=19392),BUD13(dist=33725)	chr24	5089051	5089051	C	G	1.18108e-07	k__Bacteria.p__Firmicutes.c__Erysipelotrichia.o__Erysipelotrichales.f__Erysipelotrichaceae.g__Solobacterium
	intergenic	NONE(dist=NONE),BASP1(dist=157493)	chr2	75201565	75201565	A	G	1.18108e-07	k__Bacteria.p__Firmicutes.c__Erysipelotrichia.o__Erysipelotrichales.f__Erysipelotrichaceae.g__Solobacterium
	downstream	POLDIP2(dist=504)	chr19	5773003	5773003	A	G	3.20231e-08	k__Bacteria.p__Firmicutes.c__Erysipelotrichia.o__Erysipelotrichales.f__Erysipelotrichaceae.g__Solobacterium
	intergenic	ASB12(dist=329031),CDX4(dist=118611)	chr4	11988565	11988565	G	A	8.77773e-09	k__Bacteria.p__Firmicutes.c__Erysipelotrichia.o__Erysipelotrichales.f__Erysipelotrichaceae.g__Solobacterium
	intronic	VAV2	chr17	7425194	7425194	G	A	3.17663e-09	k__Bacteria.p__Firmicutes.c__Erysipelotrichia.o__Erysipelotrichales.f__Erysipelotrichaceae.g__Solobacterium
	intergenic	STON1(dist=7371),EHD3(dist=34413)	chr3	8290690	8290690	A	G	3.94233e-06	k__Bacteria.p__Firmicutes.c__Erysipelotrichia.o__Erysipelotrichales.f__Erysipelotrichaceae.g__Turicibacter
	intergenic	PNPLA7(dist=71942),MIR1707(dist=52549)	chr17	2141254	2141254	T	C	2.88277e-06	k__Bacteria.p__Firmicutes.c__Erysipelotrichia.o__Erysipelotrichales.f__Erysipelotrichaceae.g__Turicibacter
	intergenic	AMBP(dist=47594),ENTPD8(dist=228842)	chr17	1051529	1051529	G	A	2.87996e-06	k__Bacteria.p__Firmicutes.c__Erysipelotrichia.o__Erysipelotrichales.f__Erysipelotrichaceae.g__Turicibacter
	intergenic	EOMES(dist=61176),TGFBR2(dist=1140352)	chr2	38607758	38607758	T	C	6.35843e-07	k__Bacteria.p__Firmicutes.c__Erysipelotrichia.o__Erysipelotrichales.f__Erysipelotrichaceae.g__Turicibacter
	intergenic	CYGB(dist=8055),AANAT(dist=16171)	chr18	4357660	4357660	A	G	5.74944e-06	k__Bacteria.p__Firmicutes.c__Erysipelotrichia.o__Erysipelotrichales.f__Erysipelotrichaceae.g__uncultured
	intergenic	THOC3(dist=87116),SPIK5(dist=26363)	chr13	11234593	11234593	C	T	3.70643e-06	k__Bacteria.p__Firmicutes.c__Erysipelotrichia.o__Erysipelotrichales.f__Erysipelotrichaceae.g__uncultured
	intergenic	PTPA(dist=56759),NTMT1(dist=54506)	chr17	5887640	5887640	A	G	2.69227e-06	k__Bacteria.p__Firmicutes.c__Erysipelotrichia.o__Erysipelotrichales.f__Erysipelotrichaceae.g__uncultured
	downstream	MYH10(dist=145)	chr18	1725683	1725683	A	G	1.22223e-06	k__Bacteria.p__Firmicutes.c__Erysipelotrichia.o__Erysipelotrichales.f__Erysipelotrichaceae.g__uncultured
	intergenic	WNT7B(dist=67093),MIRLET7A3(dist=288521)	chr1	70910306	70910306	A	C	9.98164e-07	k__Bacteria.p__Firmicutes.c__Erysipelotrichia.o__Erysipelotrichales.f__Erysipelotrichaceae.g__uncultured
	intergenic	ACVR2B(dist=2703),C9ORF152(dist=360021)	chr2	5904528	5904528	T	C	6.61974e-07	k__Bacteria.p__Firmicutes.c__Erysipelotrichia.o__Erysipelotrichales.f__Erysipelotrichaceae.g__uncultured
	intergenic	EXOSC2(dist=87890),POMT1(dist=164442)	chr17	6355521	6355521	A	G	6.43759e-08	k__Bacteria.p__Firmicutes.c__Erysipelotrichia.o__Erysipelotrichales.f__Erysipelotrichaceae.g__uncultured
	intergenic	MIR1604(dist=103144),OPN1SW(dist=52072)	chr1	700053	700053	A	G	5.75489e-06	k__Bacteria.p__Firmicutes.c__Negativicutes.o__Selenomonadales.f__Acidaminococcaceae.g__Phascolarctobacterium
	intergenic	MIR6594(dist=93187),EFNB1(dist=335264)	chr4	690126	690126	C	A	5.08137e-06	k__Bacteria.p__Firmicutes.c__Negativicutes.o__Selenomonadales.f__Acidaminococcaceae.g__Phascolarctobacterium
	intergenic	MIR6594(dist=275324),EFNB1(dist=153127)	chr4	872263	872263	C	T	4.77587e-06	k__Bacteria.p__Firmicutes.c__Negativicutes.o__Selenomonadales.f__Acidaminococcaceae.g__Phascolarctobacterium
	intergenic	TBL3(dist=2118),SYNGR3(dist=21647)	chr14	6555401	6555401	G	A	3.71001e-06	k__Bacteria.p__Firmicutes.c__Negativicutes.o__Selenomonadales.f__Acidaminococcaceae.g__Phascolarctobacterium
	intergenic	PRKAG1(dist=62895),ASB8(dist=15859)	chr33	7240897	7240897	G	A	3.06523e-06	k__Bacteria.p__Firmicutes.c__Negativicutes.o__Selenomonadales.f__Acidaminococcaceae.g__Phascolarctobacterium
	intergenic	GPAT3(dist=501516),MIR1730(dist=1185137)	chr4	47025547	47025547	A	G	2.52625e-06	k__Bacteria.p__Firmicutes.c__Negativicutes.o__Selenomonadales.f__Acidaminococcaceae.g__Phascolarctobacterium
	intronic	TMEM178B	chr1	57107080	57107080	T	C	1.82224e-06	k__Bacteria.p__Firmicutes.c__Negativicutes.o__Selenomonadales.f__Acidaminococcaceae.g__Phascolarctobacterium
	intronic	SLCO4A1	chr20	8186354	8186354	T	C	1.49427e-06	k__Bacteria.p__Firmicutes.c__Negativicutes.o__Selenomonadales.f__Acidaminococcaceae.g__Phascolarctobacterium
	intergenic	NONE(dist=NONE),PCDHAC2(dist=321777)	chr13	1014229	1014229	A	T	1.39863e-06	k__Bacteria.p__Firmicutes.c__Negativicutes.o__Selenomonadales.f__Acidaminococcaceae.g__Phascolarctobacterium
	intergenic	USF1(dist=7904),LOC101750739(dist=9986)	chr25	25267	25267	G	A	1.14341e-06	k__Bacteria.p__Firmicutes.c__Negativicutes.o__Selenomonadales.f__Acidaminococcaceae.g__Phascolarctobacterium
	intergenic	MIR6612(dist=160868),MIR6671(dist=94853)	chr24	4974697	4974697	G	T	1.0695e-06	k__Bacteria.p__Firmicutes.c__Negativicutes.o__Selenomonadales.f__Acidaminococcaceae.g__Phascolarctobacterium
	intergenic	KCNT1(dist=26928),B3GNTL(dist=4153)	chr17	8564967	8564967	A	G	5.76882e-07	k__Bacteria.p__Firmicutes.c__Negativicutes.o__Selenomonadales.f__Acidaminococcaceae.g__Phascolarctobacterium
	intergenic	RHOC(dist=17954),SLC16A1(dist=37029)	chr26	3574375	3574375	G	T	2.64685e-07	k__Bacteria.p__Firmicutes.c__Negativicutes.o__Selenomonadales.f__Acidaminococcaceae.g__Phascolarctobacterium
	intergenic	CHRNA4(dist=87704),EEF1A2(dist=23655)	chr20	8977600	8977600	G	A	5.77314e-09	k__Bacteria.p__Firmicutes.c__Negativicutes.o__Selenomonadales.f__Acidaminococcaceae.g__Phascolarctobacterium
	intergenic	BCHE(dist=71549),SPTSSB(dist=881344)	chr9	21223304	21223304	A	G	5.41067e-06	k__Bacteria.p__Firmicutes.c__Negativicutes.o__Selenomonadales.f__Veillonellaceae.g__Megamonas
	intergenic	GNOT2(dist=1140512),LBX2(dist=62583)	chr4	90870432	90870432	A	T	4.77131e-06	k__Bacteria.p__Firmicutes.c__Negativicutes.o__Selenomonadales.f__Veillonellaceae.g__Megamonas
	intergenic	GNOT2(dist=1140511),LBX2(dist=62584)	chr4	90870431	90870431	G	T	4.47941e-06	k__Bacteria.p__Firmicutes.c__Negativicutes.o__Selenomonadales.f__Veillonellaceae.g__Megamonas
	intergenic	CYP8B1(dist=6946),IBA57(dist=211608)	chr2	2176422	2176422	T	C	5.08137e-06	k__Bacteria.p__Firmicutes.c__Negativicutes.o__Selenomonadales.f__Veillonellaceae.g__Megasphaera
	intergenic	PMP22(dist=28194),COX10(dist=239375)	chr18	2355313	2355313	A	G	4.48371e-06	k__Bacteria.p__Firmicutes.c__Negativicutes.o__Selenomonadales.f__Veillonellaceae.g__Megasphaera
	intergenic	PMP22(dist=28190),COX10(dist=239379)	chr18	2355309	2355309	A	G	4.48371e-06	k__Bacteria.p__Firmicutes.c__Negativicutes.o__Selenomonadales.f__Veillonellaceae.g__Megasphaera
	intergenic	WRAP73(dist=190506),LOC419390(dist=234493)	chr21	1183274	1183274	T	C	8.71654e-07	k__Bacteria.p__Firmicutes.c__Negativicutes.o__Selenomonadales.f__Veillonellaceae.g__Megasphaera
	intergenic	LMO2(dist=12148),CAPRIN1(dist=34085)	chr5	18676912	18676912	A	G	1.3702e-07	k__Bacteria.p__Firmicutes.c__Negativicutes.o__Selenomonadales.f__Veillonellaceae.g__Megasphaera
	upstream	CDK6(dist=564)	chr2	22836118	22836118	G	A	6.12581e-06	k__Bacteria.p__Firmicutes.c__Negativicutes.o__Selenomonadales.f__Veillonellaceae.g__Negativicoccus
	intergenic	EPHB2(dist=12719),WNT4(dist=246939)	chr21	6066370	6066370	T	C	5.75489e-06	k__Bacteria.p__Firmicutes.c__Negativicutes.o__Selenomonadales.f__Veillonellaceae.g__Negativicoccus
	intergenic	SCIN(dist=470834),ETV1(dist=14583)	chr2	27258757	27258757	G	A	5.08137e-06	k__Bacteria.p__Firmicutes.c__Negativicutes.o__Selenomonadales.f__Veillonellaceae.g__Negativicoccus
	intronic	LINGO1	chr10	3260866	3260866	T	C	4.20871e-06	k__Bacteria.p__Firmicutes.c__Negativicutes.o__Selenomonadales.f__Veillonellaceae.g__Negativicoccus
	intergenic	SGK3(dist=24750),COPS5(dist=27426)	chr2	115288161	115288161	C	T	3.26506e-06	k__Bacteria.p__Firmicutes.c__Negativicutes.o__Selenomonadales.f__Veillonellaceae.g__Negativicoccus
	intergenic	TNFRSF13B(dist=69636),COPS3(dist=18018)	chr14	5124954	5124954	A	G	2.52625e-06	k__Bacteria.p__Firmicutes.c__Negativicutes.o__Selenomonadales.f__Veillonellaceae.g__Negativicoccus
	intergenic	MARC1(dist=75707),RAB3GAP2(dist=38331)	chr3	18808411	18808411	A	T	2.52625e-06	k__Bacteria.p__Firmicutes.c__Negativicutes.o__Selenomonadales.f__Veillonellaceae.g__Negativicoccus
	intronic	NF2	chr15	11349702	11349702	T	C	2.21881e-06	k__Bacteria.p__Firmicutes.c__Negativicutes.o__Selenomonadales.f__Veillonellaceae.g__Negativicoccus
	intergenic	MUC2(dist=35936),AP2A2(dist=57946)	chr5	15249870	15249870	T	C	2.21881e-06	k__Bacteria.p__Firmicutes.c__Negativicutes.o__Selenomonadales.f__Veillonellaceae.g__Negativicoccus
	intronic	LINGO1	chr10	3260856	3260856	A	G	2.07684e-06	k__Bacteria.p__Firmicutes.c__Negativicutes.o__Selenomonadales.f__Veillonellaceae.g__Negativicoccus
	intergenic	SLAMF8(dist=22283),NTRK1(dist=38073)	chr25	2542613	2542613	A	G	1.22346e-06	k__Bacteria.p__Firmicutes.c__Negativicutes.o__Selenomonadales.f__Veillonellaceae.g__Negativicoccus
	intergenic	HMBOX1(dist=159715),OvoDA1(dist=748576)	chr3	106365259	106365259	A	G	3.52442e-07	k__Bacteria.p__Firmicutes.c__Negativicutes.o__Selenomonadales.f__Veillonellaceae.g__Negativicoccus
	intergenic	FRZB(dist=175101),ACADL(dist=244046)	chr7	2527903	2527903	T	C	3.28354e-07	k__Bacteria.p__Firmicutes.c__Negativicutes.o__Selenomonadales.f__Veillonellaceae.g__Negativicoccus
	intergenic	MIR7453(dist=13400),CHMP4B(dist=100884)	chr20	2019858	2019858	T	C	5.07653e-06	k__Bacteria.p__Firmicutes.c__Negativicutes.o__Selenomonadales.f__Veillonellaceae.g__Veillonella
	intronic	CENPT	chr11	876683	876683	A	G	7.09299e-07	k__Bacteria.p__Firmicutes.c__Negativicutes.o__Selenomonadales.f__Veillonellaceae.g__Veillonella
	intronic	CENPT	chr11	876687	876687	C	T	7.09299e-07	k__Bacteria.p__Firmicutes.c__Negativicutes.o__Selenomonadales.f__Veillonellaceae.g__Veillonella
	intergenic	CDKN3(dist=124234),RPS29(dist=941674)	chr5	56795912	56795912	G	C	5.52283e-08	k__Bacteria.p__Firmicutes.c__Negativicutes.o__Selenomonadales.f__Veillonellaceae.g__Veillonella
	intergenic	PPP4R2(dist=438010),IL5RA(dist=1101001)	chr12	17388498	17388498	G	T	6.12002e-06	k__Bacteria.p__Fusobacteria.c__Fusobacteriia.o__Fusobacteriales.f__Fusobacteriaceae.g__Cetobacterium
	upstream	FAM177A1(dist=379)	chr5	36302905	36302905	T	A	5.74944e-06	k__Bacteria.p__Fusobacteria.c__Fusobacteriia.o__Fusobacteriales.f__Fusobacteriaceae.g__Cetobacterium
	intergenic	RS1(dist=232529),REPS2(dist=521797)	chr1	122145471	122145471	T	C	5.74944e-06	k__Bacteria.p__Fusobacteria.c__Fusobacteriia.o__Fusobacteriales.f__Fusobacteriaceae.g__Cetobacterium
	intergenic	FAM206A(dist=178955),EXOC3(dist=171962)	chr2	88731285	88731285	C	T	4.77131e-06	k__Bacteria.p__Fusobacteria.c__Fusobacteriia.o__Fusobacteriales.f__Fusobacteriaceae.g__Cetobacterium
	intergenic	C1H21ORF91(dist=811141),NONE(dist=NONE)	chr1	101578149	101578149	A	G	4.77131e-06	k__Bacteria.p__Fusobacteria.c__Fusobacteriia.o__Fusobacteriales.f__Fusobacteriaceae.g__Cetobacterium
	intergenic	CLDN3(dist=66610),ELN(dist=19430)	chr19	923803	923803	T	G	4.77131e-06	k__Bacteria.p__Fusobacteria.c__Fusobacteriia.o__Fusobacteriales.f__Fusobacteriaceae.g__Cetobacterium
	intergenic	SBDS(dist=169858),MIR1567(dist=722929)	chr19	1169741	1169741	G	T	3.94992e-06	k__Bacteria.p__Fusobacteria.c__Fusobacteriia.o__Fusobacteriales.f__Fusobacteriaceae.g__Cetobacterium
	intergenic	NONE(dist=NONE),NONE(dist=NONE)	chrW	78801584	78801584	T	C	3.26189e-06	k__Bacteria.p__Fusobacteria.c__Fusobacteriia.o__Fusobacteriales.f__Fusobacteriaceae.g__Cetobacterium
	intergenic	NCAM1(dist=210841),IL18(dist=66947)	chr24	6103085	6103085	T	C	2.36541e-06	k__Bacteria.p__Fusobacteria.c__Fusobacteriia.o__Fusobacteriales.f__Fusobacteriaceae.g__Cetobacterium
	intergenic	NCAM1(dist=210842),IL18(dist=66946)	chr24	6103086	6103086	G	A	2.36541e-06	k__Bacteria.p__Fusobacteria.c__Fusobacteriia.o__Fusobacteriales.f__Fusobacteriaceae.g__Cetobacterium
	intergenic	AMBP(dist=17069),ENTPD8(dist=259367)	chr17	1021004	1021004	G	A	1.49278e-06	k__Bacteria.p__Fusobacteria.c__Fusobacteriia.o__Fusobacteriales.f__Fusobacteriaceae.g__Cetobacterium
	intergenic	AANAT(dist=24018),FOXJ1(dist=94065)	chr18	4401674	4401674	C	T	1.39723e-06	k__Bacteria.p__Fusobacteria.c__Fusobacteriia.o__Fusobacteriales.f__Fusobacteriaceae.g__Cetobacterium
	intronic	LIMK1	chr19	965502	965502	C	T	9.98164e-07	k__Bacteria.p__Fusobacteria.c__Fusobacteriia.o__Fusobacteriales.f__Fusobacteriaceae.g__Cetobacterium
	intergenic	NONE(dist=NONE),NONE(dist=NONE)	chrW	9029372	9029372	C	T	7.59877e-07	k__Bacteria.p__Fusobacteria.c__Fusobacteriia.o__Fusobacteriales.f__Fusobacteriaceae.g__Cetobacterium
	intergenic	NONE(dist=NONE),NONE(dist=NONE)	chrW	9029442	9029442	C	T	7.59877e-07	k__Bacteria.p__Fusobacteria.c__Fusobacteriia.o__Fusobacteriales.f__Fusobacteriaceae.g__Cetobacterium
	intergenic	SPARC(dist=82909),ANXA6(dist=21597)	chr13	13714084	13714084	T	G	2.84252e-07	k__Bacteria.p__Fusobacteria.c__Fusobacteriia.o__Fusobacteriales.f__Fusobacteriaceae.g__Cetobacterium
	intergenic	AANAT(dist=24194),FOXJ1(dist=93889)	chr18	4401850	4401850	G	A	2.45897e-07	k__Bacteria.p__Fusobacteria.c__Fusobacteriia.o__Fusobacteriales.f__Fusobacteriaceae.g__Cetobacterium
	intergenic	PTGES(dist=4791),TOR1BL(dist=6891)	chr17	5983336	5983336	A	G	2.52121e-08	k__Bacteria.p__Fusobacteria.c__Fusobacteriia.o__Fusobacteriales.f__Fusobacteriaceae.g__Cetobacterium
	intergenic	PTGES(dist=4794),TOR1BL(dist=6888)	chr17	5983339	5983339	A	G	2.52121e-08	k__Bacteria.p__Fusobacteria.c__Fusobacteriia.o__Fusobacteriales.f__Fusobacteriaceae.g__Cetobacterium
	intergenic	SBDS(dist=68662),MIR1567(dist=824125)	chr19	1068545	1068545	C	T	3.45866e-09	k__Bacteria.p__Fusobacteria.c__Fusobacteriia.o__Fusobacteriales.f__Fusobacteriaceae.g__Cetobacterium
	intergenic	KRT5(dist=215074),RDH5(dist=5364)	chr33	5482186	5482186	G	A	5.85386e-06	k__Bacteria.p__Fusobacteria.c__Fusobacteriia.o__Fusobacteriales.f__Fusobacteriaceae.g__Fusobacterium
	intergenic	S100A6(dist=8275),S100A1(dist=10869)	chr25	3317542	3317542	T	C	4.02282e-06	k__Bacteria.p__Fusobacteria.c__Fusobacteriia.o__Fusobacteriales.f__Fusobacteriaceae.g__Fusobacterium
	intergenic	NONE(dist=NONE),APEX1(dist=238268)	chr31	2388336	2388336	A	G	3.77501e-06	k__Bacteria.p__Fusobacteria.c__Fusobacteriia.o__Fusobacteriales.f__Fusobacteriaceae.g__Fusobacterium
	intergenic	OCLN(dist=23354),MRPL34(dist=7681)	chr28	3492717	3492717	G	C	6.12002e-06	k__Bacteria.p__Fusobacteria.c__Fusobacteriia.o__Fusobacteriales.f__uncultured.g__uncultured_bacterium
	intronic	CEP41	chr1	1611951	1611951	A	G	5.74944e-06	k__Bacteria.p__Fusobacteria.c__Fusobacteriia.o__Fusobacteriales.f__uncultured.g__uncultured_bacterium
	upstream	FAM177A1(dist=379)	chr5	36302905	36302905	T	A	4.77131e-06	k__Bacteria.p__Fusobacteria.c__Fusobacteriia.o__Fusobacteriales.f__uncultured.g__uncultured_bacterium
	intergenic	MIR6700(dist=186525),SINHCAF(dist=18809)	chr1	59527573	59527573	C	T	4.47941e-06	k__Bacteria.p__Fusobacteria.c__Fusobacteriia.o__Fusobacteriales.f__uncultured.g__uncultured_bacterium
	intergenic	AHRR(dist=34549),TEX10(dist=46783)	chr2	89072157	89072157	A	T	4.20467e-06	k__Bacteria.p__Fusobacteria.c__Fusobacteriia.o__Fusobacteriales.f__uncultured.g__uncultured_bacterium
	intronic	LARGE1	chr1	52824121	52824121	T	G	4.20467e-06	k__Bacteria.p__Fusobacteria.c__Fusobacteriia.o__Fusobacteriales.f__uncultured.g__uncultured_bacterium
	intronic	RBM10	chr12	3569648	3569648	G	A	3.94992e-06	k__Bacteria.p__Fusobacteria.c__Fusobacteriia.o__Fusobacteriales.f__uncultured.g__uncultured_bacterium
	intergenic	CYR61(dist=12871),DDAH1(dist=22808)	chr8	16603164	16603164	T	C	3.94992e-06	k__Bacteria.p__Fusobacteria.c__Fusobacteriia.o__Fusobacteriales.f__uncultured.g__uncultured_bacterium
	intronic	GFRA2	chr22	1725201	1725201	T	A	3.70643e-06	k__Bacteria.p__Fusobacteria.c__Fusobacteriia.o__Fusobacteriales.f__uncultured.g__uncultured_bacterium
	intergenic	C3AR1(dist=128482),KCNJ8(dist=30850)	chr1	66925257	66925257	A	C	2.07479e-06	k__Bacteria.p__Fusobacteria.c__Fusobacteriia.o__Fusobacteriales.f__uncultured.g__uncultured_bacterium
	intergenic	ATP6AP2(dist=105743),MIR6672(dist=239728)	chr1	113693637	113693637	T	C	1.49278e-06	k__Bacteria.p__Fusobacteria.c__Fusobacteriia.o__Fusobacteriales.f__uncultured.g__uncultured_bacterium
	intergenic	NONE(dist=NONE),NONE(dist=NONE)	chrW	8244272	8244272	A	G	1.30625e-06	k__Bacteria.p__Fusobacteria.c__Fusobacteriia.o__Fusobacteriales.f__uncultured.g__uncultured_bacterium
	intergenic	KIF23(dist=197305),MORF4L1(dist=99573)	chr10	19989914	19989914	A	G	1.30625e-06	k__Bacteria.p__Fusobacteria.c__Fusobacteriia.o__Fusobacteriales.f__uncultured.g__uncultured_bacterium
	intergenic	SLC46A1(dist=65985),ALDOC(dist=10636)	chr19	5873782	5873782	A	G	8.13919e-07	k__Bacteria.p__Fusobacteria.c__Fusobacteriia.o__Fusobacteriales.f__uncultured.g__uncultured_bacterium
	intergenic	CTTN(dist=2826),LMO2(dist=492757)	chr5	18165586	18165586	G	A	7.09299e-07	k__Bacteria.p__Fusobacteria.c__Fusobacteriia.o__Fusobacteriales.f__uncultured.g__uncultured_bacterium
	intergenic	TCP11L2(dist=10813),C12orf75(dist=273672)	chr1	53905607	53905607	T	C	6.17698e-07	k__Bacteria.p__Fusobacteria.c__Fusobacteriia.o__Fusobacteriales.f__uncultured.g__uncultured_bacterium
	intergenic	AHRR(dist=29529),TEX10(dist=51803)	chr2	89067137	89067137	T	C	6.17698e-07	k__Bacteria.p__Fusobacteria.c__Fusobacteriia.o__Fusobacteriales.f__uncultured.g__uncultured_bacterium
	intergenic	URM1(dist=8897),MIR199B1(dist=58562)	chr17	5347350	5347350	C	T	5.76284e-07	k__Bacteria.p__Fusobacteria.c__Fusobacteriia.o__Fusobacteriales.f__uncultured.g__uncultured_bacterium
	intergenic	HIC1(dist=31145),MIR1666(dist=6909)	chr19	5704694	5704694	C	T	3.7823e-07	k__Bacteria.p__Fusobacteria.c__Fusobacteriia.o__Fusobacteriales.f__uncultured.g__uncultured_bacterium
	intergenic	FAM206A(dist=178955),EXOC3(dist=171962)	chr2	88731285	88731285	C	T	3.5207e-07	k__Bacteria.p__Fusobacteria.c__Fusobacteriia.o__Fusobacteriales.f__uncultured.g__uncultured_bacterium
	intergenic	KRAS(dist=715879),FGFR1OP2(dist=58451)	chr1	67925001	67925001	G	C	3.5207e-07	k__Bacteria.p__Fusobacteria.c__Fusobacteriia.o__Fusobacteriales.f__uncultured.g__uncultured_bacterium
	intergenic	WIPI2(dist=69155),FBXL18(dist=12457)	chr14	4538195	4538195	A	G	1.58673e-07	k__Bacteria.p__Fusobacteria.c__Fusobacteriia.o__Fusobacteriales.f__uncultured.g__uncultured_bacterium
	intergenic	MIR1696(dist=18871),POLDIP2(dist=4074)	chr19	5769433	5769433	C	T	6.43759e-08	k__Bacteria.p__Fusobacteria.c__Fusobacteriia.o__Fusobacteriales.f__uncultured.g__uncultured_bacterium
	intergenic	TOM1(dist=24042),LARGE1(dist=595678)	chr1	52161411	52161411	G	A	4.72927e-08	k__Bacteria.p__Fusobacteria.c__Fusobacteriia.o__Fusobacteriales.f__uncultured.g__uncultured_bacterium
	intergenic	KRT5(dist=215445),RDH5(dist=4993)	chr33	5482557	5482557	C	T	2.95639e-08	k__Bacteria.p__Fusobacteria.c__Fusobacteriia.o__Fusobacteriales.f__uncultured.g__uncultured_bacterium
	intergenic	NONE(dist=NONE),GR42L6(dist=1698847)	chr33	1936852	1936852	A	C	2.52121e-08	k__Bacteria.p__Fusobacteria.c__Fusobacteriia.o__Fusobacteriales.f__uncultured.g__uncultured_bacterium
	intergenic	MIR1696(dist=18918),POLDIP2(dist=4027)	chr19	5769480	5769480	T	C	7.41697e-09	k__Bacteria.p__Fusobacteria.c__Fusobacteriia.o__Fusobacteriales.f__uncultured.g__uncultured_bacterium
	intergenic	EIF2B3(dist=104180),SELENOP2(dist=6162)	chr8	21374045	21374045	A	G	6.12581e-06	k__Bacteria.p__Lentisphaerae.c__Lentisphaeria.o__Victivallales.f__Victivallaceae.g__Victivallaceae_unidentified
	intergenic	FBXW11(dist=92152),FGF18(dist=217245)	chr13	3729901	3729901	G	A	5.75489e-06	k__Bacteria.p__Lentisphaerae.c__Lentisphaeria.o__Victivallales.f__Victivallaceae.g__Victivallaceae_unidentified
	intergenic	MIR7443(dist=13417),CANT1(dist=19145)	chr18	9735972	9735972	G	T	5.41067e-06	k__Bacteria.p__Lentisphaerae.c__Lentisphaeria.o__Victivallales.f__Victivallaceae.g__Victivallaceae_unidentified
	intronic	OGDH	chr22	5188010	5188010	A	G	4.77587e-06	k__Bacteria.p__Lentisphaerae.c__Lentisphaeria.o__Victivallales.f__Victivallaceae.g__Victivallaceae_unidentified
	intergenic	MYH7B(dist=8754),MYBL2(dist=987160)	chr20	2625251	2625251	T	C	4.57476e-06	k__Bacteria.p__Lentisphaerae.c__Lentisphaeria.o__Victivallales.f__Victivallaceae.g__Victivallaceae_unidentified
	intergenic	ACADS(dist=1214),DYL1(dist=91207)	chr15	9472085	9472085	C	T	4.20871e-06	k__Bacteria.p__Lentisphaerae.c__Lentisphaeria.o__Victivallales.f__Victivallaceae.g__Victivallaceae_unidentified
	intergenic	MIR7478(dist=138272),PHYHIPL(dist=10813)	chr6	1355224	1355224	G	A	3.95373e-06	k__Bacteria.p__Lentisphaerae.c__Lentisphaeria.o__Victivallales.f__Victivallaceae.g__Victivallaceae_unidentified
	intergenic	EDDM(dist=6215),CRNN(dist=5200)	chr25	2360300	2360300	C	T	3.95373e-06	k__Bacteria.p__Lentisphaerae.c__Lentisphaeria.o__Victivallales.f__Victivallaceae.g__Victivallaceae_unidentified
	exonic	MYLIP	chr2	61480667	61480667	G	A	3.95373e-06	k__Bacteria.p__Lentisphaerae.c__Lentisphaeria.o__Victivallales.f__Victivallaceae.g__Victivallaceae_unidentified
	intergenic	RRAGC(dist=53968),POU3F1(dist=138182)	chr23	3475750	3475750	C	T	3.48072e-06	k__Bacteria.p__Lentisphaerae.c__Lentisphaeria.o__Victivallales.f__Victivallaceae.g__Victivallaceae_unidentified
	intergenic	RRAGC(dist=53901),POU3F1(dist=138249)	chr23	3475683	3475683	G	A	3.48072e-06	k__Bacteria.p__Lentisphaerae.c__Lentisphaeria.o__Victivallales.f__Victivallaceae.g__Victivallaceae_unidentified
	intergenic	CXCR4(dist=131752),LOC771456(dist=316654)	chr7	30896051	30896051	A	G	3.48072e-06	k__Bacteria.p__Lentisphaerae.c__Lentisphaeria.o__Victivallales.f__Victivallaceae.g__Victivallaceae_unidentified
	intergenic	COMMD5(dist=42658),NRK(dist=426391)	chr4	16773896	16773896	T	G	3.26506e-06	k__Bacteria.p__Lentisphaerae.c__Lentisphaeria.o__Victivallales.f__Victivallaceae.g__Victivallaceae_unidentified
	intergenic	SSRP1(dist=10979),MIR1802(dist=20673)	chr5	17301546	17301546	C	G	2.87435e-06	k__Bacteria.p__Lentisphaerae.c__Lentisphaeria.o__Victivallales.f__Victivallaceae.g__Victivallaceae_unidentified
	intergenic	KIF23(dist=52382),MORF4L1(dist=244496)	chr10	19844991	19844991	A	G	2.87435e-06	k__Bacteria.p__Lentisphaerae.c__Lentisphaeria.o__Victivallales.f__Victivallaceae.g__Victivallaceae_unidentified
	intergenic	HSD3B1(dist=185533),WDR3(dist=377540)	chr1	79507621	79507621	C	T	2.87435e-06	k__Bacteria.p__Lentisphaerae.c__Lentisphaeria.o__Victivallales.f__Victivallaceae.g__Victivallaceae_unidentified
	intergenic	TNC(dist=468546),TLR4(dist=389867)	chr17	3549143	3549143	C	T	1.94554e-06	k__Bacteria.p__Lentisphaerae.c__Lentisphaeria.o__Victivallales.f__Victivallaceae.g__Victivallaceae_unidentified
	intergenic	MIR365-2(dist=64587),UTP6(dist=73512)	chr18	6495316	6495316	A	G	1.82224e-06	k__Bacteria.p__Lentisphaerae.c__Lentisphaeria.o__Victivallales.f__Victivallaceae.g__Victivallaceae_unidentified
	intergenic	CSRP1(dist=5532),TNNT2(dist=18257)	chr26	787576	787576	A	C	1.14341e-06	k__Bacteria.p__Lentisphaerae.c__Lentisphaeria.o__Victivallales.f__Victivallaceae.g__Victivallaceae_unidentified
	intergenic	NPRL2(dist=7316),CISH(dist=389574)	chr12	1874457	1874457	T	C	1.0695e-06	k__Bacteria.p__Lentisphaerae.c__Lentisphaeria.o__Victivallales.f__Victivallaceae.g__Victivallaceae_unidentified
	intronic	PTPRG	chr12	13319724	13319724	T	C	9.99179e-07	k__Bacteria.p__Lentisphaerae.c__Lentisphaeria.o__Victivallales.f__Victivallaceae.g__Victivallaceae_unidentified
	intergenic	KY(dist=127314),SOX14(dist=370632)	chr9	4006561	4006561	G	A	8.71654e-07	k__Bacteria.p__Lentisphaerae.c__Lentisphaeria.o__Victivallales.f__Victivallaceae.g__Victivallaceae_unidentified
	intergenic	THRA(dist=34766),RARA(dist=24337)	chr27	7198214	7198214	C	T	5.01861e-07	k__Bacteria.p__Lentisphaerae.c__Lentisphaeria.o__Victivallales.f__Victivallaceae.g__Victivallaceae_unidentified
	downstream	YKT6(dist=429)	chr22	5249563	5249563	G	A	5.01861e-07	k__Bacteria.p__Lentisphaerae.c__Lentisphaeria.o__Victivallales.f__Victivallaceae.g__Victivallaceae_unidentified
	intergenic	PBX3(dist=41982),MVB12B(dist=96731)	chr17	10165519	10165519	C	T	4.6797e-07	k__Bacteria.p__Lentisphaerae.c__Lentisphaeria.o__Victivallales.f__Victivallaceae.g__Victivallaceae_unidentified
	intergenic	PBX3(dist=42000),MVB12B(dist=96713)	chr17	10165537	10165537	G	A	4.6797e-07	k__Bacteria.p__Lentisphaerae.c__Lentisphaeria.o__Victivallales.f__Victivallaceae.g__Victivallaceae_unidentified
	intergenic	MIR135A-3(dist=86342),NUCKS1(dist=53306)	chr26	2210883	2210883	G	A	3.78629e-07	k__Bacteria.p__Lentisphaerae.c__Lentisphaeria.o__Victivallales.f__Victivallaceae.g__Victivallaceae_unidentified
	intergenic	MIR135A-3(dist=86340),NUCKS1(dist=53308)	chr26	2210881	2210881	A	T	3.78629e-07	k__Bacteria.p__Lentisphaerae.c__Lentisphaeria.o__Victivallales.f__Victivallaceae.g__Victivallaceae_unidentified
	intergenic	SELENOP2(dist=6173),MMACHC(dist=101409)	chr8	21388762	21388762	A	G	3.05536e-07	k__Bacteria.p__Lentisphaerae.c__Lentisphaeria.o__Victivallales.f__Victivallaceae.g__Victivallaceae_unidentified
	intergenic	NONE(dist=NONE),NONE(dist=NONE)	chrW	53179516	53179516	T	G	1.18108e-07	k__Bacteria.p__Lentisphaerae.c__Lentisphaeria.o__Victivallales.f__Victivallaceae.g__Victivallaceae_unidentified
	intergenic	NONE(dist=NONE),NONE(dist=NONE)	chrW	53179569	53179569	A	G	1.18108e-07	k__Bacteria.p__Lentisphaerae.c__Lentisphaeria.o__Victivallales.f__Victivallaceae.g__Victivallaceae_unidentified
	intergenic	ESF1(dist=360854),OTOR(dist=758839)	chr3	4903143	4903143	G	A	5.97325e-08	k__Bacteria.p__Lentisphaerae.c__Lentisphaeria.o__Victivallales.f__Victivallaceae.g__Victivallaceae_unidentified
	intergenic	MIR6594(dist=93187),EFNB1(dist=335264)	chr4	690126	690126	C	A	5.11689e-08	k__Bacteria.p__Lentisphaerae.c__Lentisphaeria.o__Victivallales.f__Victivallaceae.g__Victivallaceae_unidentified
	intergenic	CXCR4(dist=98337),LOC771456(dist=350069)	chr7	30862636	30862636	C	T	6.27721e-09	k__Bacteria.p__Lentisphaerae.c__Lentisphaeria.o__Victivallales.f__Victivallaceae.g__Victivallaceae_unidentified
	intronic	SLCO4A1	chr20	8186354	8186354	T	C	4.20871e-06	k__Bacteria.p__Lentisphaerae.c__Lentisphaeria.o__Victivallales.f__Victivallaceae.g__Victivallis
	intronic	RFTN1	chr2	34324912	34324912	T	C	4.20871e-06	k__Bacteria.p__Lentisphaerae.c__Lentisphaeria.o__Victivallales.f__Victivallaceae.g__Victivallis
	intergenic	F9(dist=105942),NOX1(dist=17835)	chr4	5128747	5128747	G	A	4.20871e-06	k__Bacteria.p__Lentisphaerae.c__Lentisphaeria.o__Victivallales.f__Victivallaceae.g__Victivallis
	intergenic	MIR135A-3(dist=86342),NUCKS1(dist=53306)	chr26	2210883	2210883	G	A	3.06523e-06	k__Bacteria.p__Lentisphaerae.c__Lentisphaeria.o__Victivallales.f__Victivallaceae.g__Victivallis
	intergenic	MIR135A-3(dist=86340),NUCKS1(dist=53308)	chr26	2210881	2210881	A	T	3.06523e-06	k__Bacteria.p__Lentisphaerae.c__Lentisphaeria.o__Victivallales.f__Victivallaceae.g__Victivallis
	intergenic	MIR1770(dist=1314098),ARC(dist=783691)	chr2	147216301	147216301	G	C	2.69491e-06	k__Bacteria.p__Lentisphaerae.c__Lentisphaeria.o__Victivallales.f__Victivallaceae.g__Victivallis
	intronic	RNF220	chr8	20996282	20996282	A	G	2.07684e-06	k__Bacteria.p__Lentisphaerae.c__Lentisphaeria.o__Victivallales.f__Victivallaceae.g__Victivallis
	intergenic	ALDOC(dist=24209),TLCD1(dist=42644)	chr19	5912308	5912308	A	C	6.62657e-07	k__Bacteria.p__Lentisphaerae.c__Lentisphaeria.o__Victivallales.f__Victivallaceae.g__Victivallis
	intergenic	SELENOP2(dist=6173),MMACHC(dist=101409)	chr8	21388762	21388762	A	G	5.38112e-07	k__Bacteria.p__Lentisphaerae.c__Lentisphaeria.o__Victivallales.f__Victivallaceae.g__Victivallis
	intronic	PTPRG	chr12	13319724	13319724	T	C	4.87452e-09	k__Bacteria.p__Lentisphaerae.c__Lentisphaeria.o__Victivallales.f__Victivallaceae.g__Victivallis
	intronic	PBX3	chr17	10120154	10120154	G	C	5.75489e-06	k__Bacteria.p__Proteobacteria.c__Alphaproteobacteria.o__Caulobacterales.f__Caulobacteraceae.g__Brevundimonas
	intronic	PBX3	chr17	10120159	10120159	C	T	5.75489e-06	k__Bacteria.p__Proteobacteria.c__Alphaproteobacteria.o__Caulobacterales.f__Caulobacteraceae.g__Brevundimonas
	intergenic	CENPI(dist=12118),DKC1(dist=10012)	chr4	2106606	2106606	T	G	5.75489e-06	k__Bacteria.p__Proteobacteria.c__Alphaproteobacteria.o__Caulobacterales.f__Caulobacteraceae.g__Brevundimonas
	intergenic	PLEKHJ1(dist=178079),MIR211(dist=23560)	chr28	2302756	2302756	T	G	5.08137e-06	k__Bacteria.p__Proteobacteria.c__Alphaproteobacteria.o__Caulobacterales.f__Caulobacteraceae.g__Brevundimonas
	intergenic	NRBP1(dist=40685),OST4(dist=16899)	chr3	104443007	104443007	T	G	4.48371e-06	k__Bacteria.p__Proteobacteria.c__Alphaproteobacteria.o__Caulobacterales.f__Caulobacteraceae.g__Brevundimonas
	intergenic	INHA(dist=12028),DNPEP(dist=109882)	chr7	22069313	22069313	T	C	2.52625e-06	k__Bacteria.p__Proteobacteria.c__Alphaproteobacteria.o__Caulobacterales.f__Caulobacteraceae.g__Brevundimonas
	intergenic	CSNK1A1L(dist=76640),STK10(dist=254435)	chr13	9271305	9271305	C	T	1.82224e-06	k__Bacteria.p__Proteobacteria.c__Alphaproteobacteria.o__Caulobacterales.f__Caulobacteraceae.g__Brevundimonas
	intergenic	BCHE(dist=860638),SPTSSB(dist=92255)	chr9	22012393	22012393	G	C	1.49427e-06	k__Bacteria.p__Proteobacteria.c__Alphaproteobacteria.o__Caulobacterales.f__Caulobacteraceae.g__Brevundimonas
	intergenic	CYP2J21(dist=22274),NFIA(dist=316888)	chr8	27079997	27079997	G	A	1.49427e-06	k__Bacteria.p__Proteobacteria.c__Alphaproteobacteria.o__Caulobacterales.f__Caulobacteraceae.g__Brevundimonas
	intergenic	IGFBP4(dist=4922),CCR7(dist=15470)	chr27	7272257	7272257	G	A	1.14341e-06	k__Bacteria.p__Proteobacteria.c__Alphaproteobacteria.o__Caulobacterales.f__Caulobacteraceae.g__Brevundimonas
	intergenic	EIF2S2(dist=119220),MIR7453(dist=207265)	chr20	1799130	1799130	C	T	1.14341e-06	k__Bacteria.p__Proteobacteria.c__Alphaproteobacteria.o__Caulobacterales.f__Caulobacteraceae.g__Brevundimonas
	intergenic	DSTYK(dist=41416),MIR135A-3(dist=36775)	chr26	2087671	2087671	A	G	8.14753e-07	k__Bacteria.p__Proteobacteria.c__Alphaproteobacteria.o__Caulobacterales.f__Caulobacteraceae.g__Brevundimonas
	intergenic	MIR222B(dist=19139),RHOGL(dist=59368)	chr4	2188558	2188558	T	G	3.52442e-07	k__Bacteria.p__Proteobacteria.c__Alphaproteobacteria.o__Caulobacterales.f__Caulobacteraceae.g__Brevundimonas
	intergenic	SAMD11(dist=113691),ENO1(dist=127503)	chr21	3093107	3093107	C	T	8.74695e-08	k__Bacteria.p__Proteobacteria.c__Alphaproteobacteria.o__Caulobacterales.f__Caulobacteraceae.g__Brevundimonas
	intergenic	MYLK(dist=493847),UMPS(dist=10757)	chr7	27850312	27850312	A	G	6.12581e-06	k__Bacteria.p__Proteobacteria.c__Alphaproteobacteria.o__Rhizobiales.f__Bradyrhizobiaceae.g__Nitrobacter
	intergenic	ATP5A1Z(dist=1921574),NONE(dist=NONE)	chrZ	4080900	4080900	A	G	6.12581e-06	k__Bacteria.p__Proteobacteria.c__Alphaproteobacteria.o__Rhizobiales.f__Bradyrhizobiaceae.g__Nitrobacter
	intergenic	GBP(dist=50795),RNF123(dist=1292)	chr12	2760304	2760304	C	G	5.08137e-06	k__Bacteria.p__Proteobacteria.c__Alphaproteobacteria.o__Rhizobiales.f__Bradyrhizobiaceae.g__Nitrobacter
	intergenic	PSMG3(dist=32871),MRM2(dist=418144)	chr14	3059449	3059449	C	T	4.48371e-06	k__Bacteria.p__Proteobacteria.c__Alphaproteobacteria.o__Rhizobiales.f__Bradyrhizobiaceae.g__Nitrobacter
	intergenic	LHX3(dist=31422),TMEM250(dist=7538)	chr17	8380840	8380840	C	T	3.48072e-06	k__Bacteria.p__Proteobacteria.c__Alphaproteobacteria.o__Rhizobiales.f__Bradyrhizobiaceae.g__Nitrobacter
	intergenic	PSMD1(dist=7123),NCL(dist=70307)	chr9	15360234	15360234	G	A	3.48072e-06	k__Bacteria.p__Proteobacteria.c__Alphaproteobacteria.o__Rhizobiales.f__Bradyrhizobiaceae.g__Nitrobacter
	intergenic	GPX4(dist=54067),STK11(dist=4811)	chr28	3090458	3090458	T	C	2.87435e-06	k__Bacteria.p__Proteobacteria.c__Alphaproteobacteria.o__Rhizobiales.f__Bradyrhizobiaceae.g__Nitrobacter
	intronic	FGF12	chr9	13620871	13620871	A	G	2.69491e-06	k__Bacteria.p__Proteobacteria.c__Alphaproteobacteria.o__Rhizobiales.f__Bradyrhizobiaceae.g__Nitrobacter
	intergenic	BHLHE23(dist=47625),MIR1746(dist=106158)	chr20	8537609	8537609	T	C	2.36774e-06	k__Bacteria.p__Proteobacteria.c__Alphaproteobacteria.o__Rhizobiales.f__Bradyrhizobiaceae.g__Nitrobacter
	intergenic	PTGES(dist=4794),TOR1BL(dist=6888)	chr17	5983339	5983339	A	G	2.07684e-06	k__Bacteria.p__Proteobacteria.c__Alphaproteobacteria.o__Rhizobiales.f__Bradyrhizobiaceae.g__Nitrobacter
	intergenic	LRTOMT(dist=226387),POLD3(dist=18726)	chr1	195860402	195860402	T	C	1.82224e-06	k__Bacteria.p__Proteobacteria.c__Alphaproteobacteria.o__Rhizobiales.f__Bradyrhizobiaceae.g__Nitrobacter
	intergenic	PBX3(dist=93740),MVB12B(dist=44973)	chr17	10217277	10217277	G	C	1.22346e-06	k__Bacteria.p__Proteobacteria.c__Alphaproteobacteria.o__Rhizobiales.f__Bradyrhizobiaceae.g__Nitrobacter
	intergenic	CBY1(dist=1175),KDELR3(dist=46433)	chr1	50850740	50850740	G	C	1.22346e-06	k__Bacteria.p__Proteobacteria.c__Alphaproteobacteria.o__Rhizobiales.f__Bradyrhizobiaceae.g__Nitrobacter
	intergenic	GAPVD1(dist=1084),MAPKAP1(dist=12099)	chr17	9928038	9928038	G	A	9.33322e-07	k__Bacteria.p__Proteobacteria.c__Alphaproteobacteria.o__Rhizobiales.f__Bradyrhizobiaceae.g__Nitrobacter
	intronic	UBQLN4	chr25	1549392	1549392	A	G	9.33322e-07	k__Bacteria.p__Proteobacteria.c__Alphaproteobacteria.o__Rhizobiales.f__Bradyrhizobiaceae.g__Nitrobacter
	intergenic	RGS17(dist=519395),TIAM2(dist=281585)	chr3	50311233	50311233	G	T	7.1003e-07	k__Bacteria.p__Proteobacteria.c__Alphaproteobacteria.o__Rhizobiales.f__Bradyrhizobiaceae.g__Nitrobacter
	intronic	FGF12	chr9	13621075	13621075	T	C	5.76882e-07	k__Bacteria.p__Proteobacteria.c__Alphaproteobacteria.o__Rhizobiales.f__Bradyrhizobiaceae.g__Nitrobacter
	upstream	CHRNA5(dist=805)	chr10	4093665	4093665	T	C	1.98006e-07	k__Bacteria.p__Proteobacteria.c__Alphaproteobacteria.o__Rhizobiales.f__Bradyrhizobiaceae.g__Nitrobacter
	upstream	CHRNA5(dist=776)	chr10	4093636	4093636	C	G	1.98006e-07	k__Bacteria.p__Proteobacteria.c__Alphaproteobacteria.o__Rhizobiales.f__Bradyrhizobiaceae.g__Nitrobacter
	intergenic	PTGES(dist=4791),TOR1BL(dist=6891)	chr17	5983336	5983336	A	G	1.58845e-07	k__Bacteria.p__Proteobacteria.c__Alphaproteobacteria.o__Rhizobiales.f__Bradyrhizobiaceae.g__Nitrobacter
	intergenic	IHH(dist=3718),MIR375(dist=31286)	chr7	22313352	22313352	C	T	1.09625e-07	k__Bacteria.p__Proteobacteria.c__Alphaproteobacteria.o__Rhizobiales.f__Bradyrhizobiaceae.g__Nitrobacter
	intergenic	GMPR(dist=1374),MIR1747(dist=66462)	chr2	61562866	61562866	T	C	1.09625e-07	k__Bacteria.p__Proteobacteria.c__Alphaproteobacteria.o__Rhizobiales.f__Bradyrhizobiaceae.g__Nitrobacter
	intergenic	GMPR(dist=1374),MIR1747(dist=66462)	chr2	61562866	61562866	T	C	6.12581e-06	k__Bacteria.p__Proteobacteria.c__Alphaproteobacteria.o__Rhizobiales.f__Methylobacteriaceae.g__Methylobacterium
	intergenic	GMPR(dist=1365),MIR1747(dist=66471)	chr2	61562857	61562857	G	A	5.75489e-06	k__Bacteria.p__Proteobacteria.c__Alphaproteobacteria.o__Rhizobiales.f__Methylobacteriaceae.g__Methylobacterium
	intronic	RNF123	chr12	2774007	2774007	T	C	5.75489e-06	k__Bacteria.p__Proteobacteria.c__Alphaproteobacteria.o__Rhizobiales.f__Methylobacteriaceae.g__Methylobacterium
	intergenic	GNAL(dist=214468),APCDD1(dist=640923)	chr2	97666971	97666971	T	C	5.75489e-06	k__Bacteria.p__Proteobacteria.c__Alphaproteobacteria.o__Rhizobiales.f__Methylobacteriaceae.g__Methylobacterium
	intergenic	GLI1(dist=39103),MIR1668(dist=110374)	chr33	5592122	5592122	C	T	4.20871e-06	k__Bacteria.p__Proteobacteria.c__Alphaproteobacteria.o__Rhizobiales.f__Methylobacteriaceae.g__Methylobacterium
	intergenic	UBAP2(dist=934729),HINTWL2(dist=857861)	chrW	982812	982812	A	G	4.20871e-06	k__Bacteria.p__Proteobacteria.c__Alphaproteobacteria.o__Rhizobiales.f__Methylobacteriaceae.g__Methylobacterium
	intergenic	ZC3H15(dist=382031),FRZB(dist=536540)	chr7	1800862	1800862	T	C	3.71001e-06	k__Bacteria.p__Proteobacteria.c__Alphaproteobacteria.o__Rhizobiales.f__Methylobacteriaceae.g__Methylobacterium
	intergenic	SLC7A1(dist=260213),SLC46A3(dist=42871)	chr1	177068170	177068170	T	C	3.48072e-06	k__Bacteria.p__Proteobacteria.c__Alphaproteobacteria.o__Rhizobiales.f__Methylobacteriaceae.g__Methylobacterium
	intergenic	SLC7A1(dist=260214),SLC46A3(dist=42870)	chr1	177068171	177068171	G	A	3.48072e-06	k__Bacteria.p__Proteobacteria.c__Alphaproteobacteria.o__Rhizobiales.f__Methylobacteriaceae.g__Methylobacterium
	intergenic	SLC7A1(dist=260230),SLC46A3(dist=42854)	chr1	177068187	177068187	C	T	3.48072e-06	k__Bacteria.p__Proteobacteria.c__Alphaproteobacteria.o__Rhizobiales.f__Methylobacteriaceae.g__Methylobacterium
	intergenic	LHX3(dist=31422),TMEM250(dist=7538)	chr17	8380840	8380840	C	T	2.87435e-06	k__Bacteria.p__Proteobacteria.c__Alphaproteobacteria.o__Rhizobiales.f__Methylobacteriaceae.g__Methylobacterium
	intergenic	PTGES(dist=4794),TOR1BL(dist=6888)	chr17	5983339	5983339	A	G	2.69491e-06	k__Bacteria.p__Proteobacteria.c__Alphaproteobacteria.o__Rhizobiales.f__Methylobacteriaceae.g__Methylobacterium
	intergenic	PLIN1(dist=8472),TICRR(dist=2638)	chr10	13276390	13276390	G	A	2.29663e-06	k__Bacteria.p__Proteobacteria.c__Alphaproteobacteria.o__Rhizobiales.f__Methylobacteriaceae.g__Methylobacterium
	intergenic	CYP19A1(dist=669268),MIR1744(dist=9616)	chr10	10353226	10353226	G	A	1.0695e-06	k__Bacteria.p__Proteobacteria.c__Alphaproteobacteria.o__Rhizobiales.f__Methylobacteriaceae.g__Methylobacterium
	intergenic	IHH(dist=3718),MIR375(dist=31286)	chr7	22313352	22313352	C	T	2.64685e-07	k__Bacteria.p__Proteobacteria.c__Alphaproteobacteria.o__Rhizobiales.f__Methylobacteriaceae.g__Methylobacterium
	intergenic	PTGES(dist=4791),TOR1BL(dist=6891)	chr17	5983336	5983336	A	G	1.84016e-07	k__Bacteria.p__Proteobacteria.c__Alphaproteobacteria.o__Rhizobiales.f__Methylobacteriaceae.g__Methylobacterium
	intergenic	GHITM(dist=313011),TSPAN14(dist=914452)	chr6	4146834	4146834	A	G	4.48371e-06	k__Bacteria.p__Proteobacteria.c__Alphaproteobacteria.o__Rhizobiales.f__Phyllobacteriaceae.g__Mesorhizobium
	intergenic	TIRAP(dist=166235),ETS1(dist=292539)	chr24	616047	616047	T	C	4.20871e-06	k__Bacteria.p__Proteobacteria.c__Alphaproteobacteria.o__Rhizobiales.f__Phyllobacteriaceae.g__Mesorhizobium
	intronic	CUX1	chr19	4111437	4111437	G	A	3.95373e-06	k__Bacteria.p__Proteobacteria.c__Alphaproteobacteria.o__Rhizobiales.f__Phyllobacteriaceae.g__Mesorhizobium
	intronic	LAT2	chr19	3013361	3013361	T	C	3.06523e-06	k__Bacteria.p__Proteobacteria.c__Alphaproteobacteria.o__Rhizobiales.f__Phyllobacteriaceae.g__Mesorhizobium
	intergenic	SLC35B1(dist=69355),NGFR(dist=12692)	chr27	5818970	5818970	A	T	1.60738e-06	k__Bacteria.p__Proteobacteria.c__Alphaproteobacteria.o__Rhizobiales.f__Phyllobacteriaceae.g__Mesorhizobium
	intergenic	SLC35B1(dist=69373),NGFR(dist=12674)	chr27	5818988	5818988	T	C	1.60738e-06	k__Bacteria.p__Proteobacteria.c__Alphaproteobacteria.o__Rhizobiales.f__Phyllobacteriaceae.g__Mesorhizobium
	intergenic	SSBP1(dist=46475),PTN(dist=277320)	chr1	57390818	57390818	G	A	7.60657e-07	k__Bacteria.p__Proteobacteria.c__Alphaproteobacteria.o__Rhizobiales.f__Phyllobacteriaceae.g__Mesorhizobium
	intergenic	NSF(dist=3017),CCDC43(dist=18050)	chr27	3605480	3605480	G	A	6.18338e-07	k__Bacteria.p__Proteobacteria.c__Alphaproteobacteria.o__Rhizobiales.f__Phyllobacteriaceae.g__Mesorhizobium
	intergenic	NFRKB(dist=110218),NTM(dist=197939)	chr24	1695918	1695918	A	G	6.12581e-06	k__Bacteria.p__Proteobacteria.c__Alphaproteobacteria.o__Rhizobiales.f__Phyllobacteriaceae.g__Phyllobacterium
	intergenic	EDEM1(dist=406967),CAV3(dist=237448)	chr12	19439242	19439242	A	G	6.12581e-06	k__Bacteria.p__Proteobacteria.c__Alphaproteobacteria.o__Rhizobiales.f__Phyllobacteriaceae.g__Phyllobacterium
	intergenic	S100A1(dist=38552),CLK2(dist=164092)	chr25	3367821	3367821	G	A	5.41067e-06	k__Bacteria.p__Proteobacteria.c__Alphaproteobacteria.o__Rhizobiales.f__Phyllobacteriaceae.g__Phyllobacterium
	intergenic	PTPN11(dist=28005),CMKLR1(dist=45909)	chr15	6732257	6732257	T	G	5.18401e-06	k__Bacteria.p__Proteobacteria.c__Alphaproteobacteria.o__Rhizobiales.f__Phyllobacteriaceae.g__Phyllobacterium
	intergenic	SHOC2(dist=422997),TECTB(dist=29950)	chr6	27601538	27601538	G	C	3.95373e-06	k__Bacteria.p__Proteobacteria.c__Alphaproteobacteria.o__Rhizobiales.f__Phyllobacteriaceae.g__Phyllobacterium
	intronic	PDGFB	chr1	50733917	50733917	T	A	3.71001e-06	k__Bacteria.p__Proteobacteria.c__Alphaproteobacteria.o__Rhizobiales.f__Phyllobacteriaceae.g__Phyllobacterium
	intronic	ZSWIM7	chr19	6600269	6600269	G	T	2.69491e-06	k__Bacteria.p__Proteobacteria.c__Alphaproteobacteria.o__Rhizobiales.f__Phyllobacteriaceae.g__Phyllobacterium
	upstream	CHRNA5(dist=805)	chr10	4093665	4093665	T	C	2.21881e-06	k__Bacteria.p__Proteobacteria.c__Alphaproteobacteria.o__Rhizobiales.f__Phyllobacteriaceae.g__Phyllobacterium
	upstream	CHRNA5(dist=776)	chr10	4093636	4093636	C	G	2.21881e-06	k__Bacteria.p__Proteobacteria.c__Alphaproteobacteria.o__Rhizobiales.f__Phyllobacteriaceae.g__Phyllobacterium
	downstream	MIR1719(dist=397)	chr12	1272093	1272093	T	C	2.07684e-06	k__Bacteria.p__Proteobacteria.c__Alphaproteobacteria.o__Rhizobiales.f__Phyllobacteriaceae.g__Phyllobacterium
	intergenic	SEPT9(dist=58249),RASL10A(dist=176402)	chr18	3891232	3891232	A	G	1.82224e-06	k__Bacteria.p__Proteobacteria.c__Alphaproteobacteria.o__Rhizobiales.f__Phyllobacteriaceae.g__Phyllobacterium
	intergenic	SEPT9(dist=58310),RASL10A(dist=176341)	chr18	3891293	3891293	T	C	1.82224e-06	k__Bacteria.p__Proteobacteria.c__Alphaproteobacteria.o__Rhizobiales.f__Phyllobacteriaceae.g__Phyllobacterium
	intergenic	DNMT3A(dist=60682),ASXL2(dist=105845)	chr3	104644961	104644961	C	T	9.99179e-07	k__Bacteria.p__Proteobacteria.c__Alphaproteobacteria.o__Rhizobiales.f__Phyllobacteriaceae.g__Phyllobacterium
	intergenic	MIR7478(dist=103726),DD1CR(dist=19003)	chr6	20990124	20990124	A	G	3.78629e-07	k__Bacteria.p__Proteobacteria.c__Alphaproteobacteria.o__Rhizobiales.f__Phyllobacteriaceae.g__Phyllobacterium
	downstream	TSKU(dist=449)	chr1	194858870	194858870	C	A	2.4616e-07	k__Bacteria.p__Proteobacteria.c__Alphaproteobacteria.o__Rhizobiales.f__Phyllobacteriaceae.g__Phyllobacterium
	intergenic	SBDS(dist=681889),MIR1567(dist=210898)	chr19	1681772	1681772	C	T	2.13022e-07	k__Bacteria.p__Proteobacteria.c__Alphaproteobacteria.o__Rhizobiales.f__Phyllobacteriaceae.g__Phyllobacterium
	intergenic	SBDS(dist=681836),MIR1567(dist=210951)	chr19	1681719	1681719	G	A	2.13022e-07	k__Bacteria.p__Proteobacteria.c__Alphaproteobacteria.o__Rhizobiales.f__Phyllobacteriaceae.g__Phyllobacterium
	intergenic	AMBP(dist=69439),ENTPD8(dist=206997)	chr17	1073374	1073374	A	C	4.77587e-06	k__Bacteria.p__Proteobacteria.c__Alphaproteobacteria.o__Rhizobiales.f__Rhizobiaceae.g__Rhizobium
	intergenic	CDK9(dist=22873),MIR219A1(dist=21253)	chr17	5298330	5298330	A	G	3.26506e-06	k__Bacteria.p__Proteobacteria.c__Alphaproteobacteria.o__Rhizobiales.f__Rhizobiaceae.g__Rhizobium
	intergenic	DDX52(dist=26129),MIR6639(dist=10098)	chr19	8811925	8811925	A	G	2.87435e-06	k__Bacteria.p__Proteobacteria.c__Alphaproteobacteria.o__Rhizobiales.f__Rhizobiaceae.g__Rhizobium
	intergenic	DDX52(dist=13284),MIR6639(dist=22943)	chr19	8799080	8799080	T	C	2.87435e-06	k__Bacteria.p__Proteobacteria.c__Alphaproteobacteria.o__Rhizobiales.f__Rhizobiaceae.g__Rhizobium
	intronic	SNRNP40	chr23	680701	680701	G	T	2.87435e-06	k__Bacteria.p__Proteobacteria.c__Alphaproteobacteria.o__Rhizobiales.f__Rhizobiaceae.g__Rhizobium
	intronic	SNRNP40	chr23	680656	680656	T	C	2.87435e-06	k__Bacteria.p__Proteobacteria.c__Alphaproteobacteria.o__Rhizobiales.f__Rhizobiaceae.g__Rhizobium
	intronic	SNRNP40	chr23	680659	680659	T	C	2.87435e-06	k__Bacteria.p__Proteobacteria.c__Alphaproteobacteria.o__Rhizobiales.f__Rhizobiaceae.g__Rhizobium
	intronic	FHIT	chr12	12808168	12808168	C	T	1.82224e-06	k__Bacteria.p__Proteobacteria.c__Alphaproteobacteria.o__Rhizobiales.f__Rhizobiaceae.g__Rhizobium
	intergenic	SAR1B(dist=75167),PPP2CA(dist=58998)	chr13	16527223	16527223	A	G	1.82224e-06	k__Bacteria.p__Proteobacteria.c__Alphaproteobacteria.o__Rhizobiales.f__Rhizobiaceae.g__Rhizobium
	intergenic	PSMD2(dist=27633),CHRD(dist=10129)	chr9	16078614	16078614	A	G	9.99179e-07	k__Bacteria.p__Proteobacteria.c__Alphaproteobacteria.o__Rhizobiales.f__Rhizobiaceae.g__Rhizobium
	intergenic	CDK9(dist=14202),MIR219A1(dist=29924)	chr17	5289659	5289659	G	A	7.1003e-07	k__Bacteria.p__Proteobacteria.c__Alphaproteobacteria.o__Rhizobiales.f__Rhizobiaceae.g__Rhizobium
	intergenic	RALGPS2(dist=126377),SEC16B(dist=79753)	chr8	6918484	6918484	T	A	6.18338e-07	k__Bacteria.p__Proteobacteria.c__Alphaproteobacteria.o__Rhizobiales.f__Rhizobiaceae.g__Rhizobium
	intergenic	DDX52(dist=22767),MIR6639(dist=13460)	chr19	8808563	8808563	G	T	5.76882e-07	k__Bacteria.p__Proteobacteria.c__Alphaproteobacteria.o__Rhizobiales.f__Rhizobiaceae.g__Rhizobium
	intergenic	VAX1(dist=218780),PRLHR(dist=453561)	chr6	30256153	30256153	A	G	4.35836e-07	k__Bacteria.p__Proteobacteria.c__Alphaproteobacteria.o__Rhizobiales.f__Rhizobiaceae.g__Rhizobium
	intergenic	TNC(dist=386577),TLR4(dist=471836)	chr17	3467174	3467174	A	G	3.78629e-07	k__Bacteria.p__Proteobacteria.c__Alphaproteobacteria.o__Rhizobiales.f__Rhizobiaceae.g__Rhizobium
	intergenic	TNC(dist=386575),TLR4(dist=471838)	chr17	3467172	3467172	A	T	3.78629e-07	k__Bacteria.p__Proteobacteria.c__Alphaproteobacteria.o__Rhizobiales.f__Rhizobiaceae.g__Rhizobium
	intergenic	TNC(dist=386581),TLR4(dist=471832)	chr17	3467178	3467178	A	G	3.78629e-07	k__Bacteria.p__Proteobacteria.c__Alphaproteobacteria.o__Rhizobiales.f__Rhizobiaceae.g__Rhizobium
	intergenic	KY(dist=137733),SOX14(dist=360213)	chr9	4016980	4016980	C	T	3.95373e-06	k__Bacteria.p__Proteobacteria.c__Alphaproteobacteria.o__Rhodospirillales.f__Rhodospirillaceae.g__uncultured
	intronic	RFTN1	chr2	34324912	34324912	T	C	3.05536e-07	k__Bacteria.p__Proteobacteria.c__Alphaproteobacteria.o__Rhodospirillales.f__Rhodospirillaceae.g__uncultured
	intergenic	OXNAD1(dist=2498),RFTN1(dist=1832)	chr2	34318209	34318209	A	G	6.44478e-08	k__Bacteria.p__Proteobacteria.c__Alphaproteobacteria.o__Rhodospirillales.f__Rhodospirillaceae.g__uncultured
	intergenic	NONE(dist=NONE),NONE(dist=NONE)	chrW	66731472	66731472	A	G	6.12581e-06	k__Bacteria.p__Proteobacteria.c__Alphaproteobacteria.o__Rickettsiales.f__Mitochondria.g__unidentified
	intergenic	SYT1(dist=105804),PPP1R12A(dist=3607)	chr1	39640706	39640706	G	A	5.41067e-06	k__Bacteria.p__Proteobacteria.c__Alphaproteobacteria.o__Rickettsiales.f__Mitochondria.g__unidentified
	intergenic	MIR2129(dist=26186),WIPI2(dist=19217)	chr14	4428996	4428996	A	G	5.41067e-06	k__Bacteria.p__Proteobacteria.c__Alphaproteobacteria.o__Rickettsiales.f__Mitochondria.g__unidentified
	intergenic	NOX5(dist=10775),KIF23(dist=41380)	chr10	19733440	19733440	A	G	5.41067e-06	k__Bacteria.p__Proteobacteria.c__Alphaproteobacteria.o__Rickettsiales.f__Mitochondria.g__unidentified
	intergenic	MIR190A(dist=369455),RORA(dist=50679)	chr10	5087947	5087947	A	C	5.08137e-06	k__Bacteria.p__Proteobacteria.c__Alphaproteobacteria.o__Rickettsiales.f__Mitochondria.g__unidentified
	intergenic	MIR1575(dist=2211),SCOC(dist=96787)	chr4	29527295	29527295	G	C	4.77587e-06	k__Bacteria.p__Proteobacteria.c__Alphaproteobacteria.o__Rickettsiales.f__Mitochondria.g__unidentified
	intergenic	RABEP1(dist=38218),MYL10(dist=225222)	chr19	3674644	3674644	G	A	3.48072e-06	k__Bacteria.p__Proteobacteria.c__Alphaproteobacteria.o__Rickettsiales.f__Mitochondria.g__unidentified
	intronic	JUP	chr27	7483480	7483480	T	C	3.47063e-06	k__Bacteria.p__Proteobacteria.c__Alphaproteobacteria.o__Rickettsiales.f__Mitochondria.g__unidentified
	upstream	MIR1689(dist=520)	chr19	9540785	9540785	T	G	1.94554e-06	k__Bacteria.p__Proteobacteria.c__Alphaproteobacteria.o__Rickettsiales.f__Mitochondria.g__unidentified
	intergenic	LRTOMT(dist=169141),POLD3(dist=75972)	chr1	195803156	195803156	A	G	1.22346e-06	k__Bacteria.p__Proteobacteria.c__Alphaproteobacteria.o__Rickettsiales.f__Mitochondria.g__unidentified
	intergenic	RABEP1(dist=38262),MYL10(dist=225178)	chr19	3674688	3674688	T	C	1.22346e-06	k__Bacteria.p__Proteobacteria.c__Alphaproteobacteria.o__Rickettsiales.f__Mitochondria.g__unidentified
	intergenic	VEZF1(dist=42930),MIR1585(dist=63235)	chr19	8920632	8920632	A	G	7.60657e-07	k__Bacteria.p__Proteobacteria.c__Alphaproteobacteria.o__Rickettsiales.f__Mitochondria.g__unidentified
	intronic	FHIT	chr12	12808168	12808168	C	T	7.1003e-07	k__Bacteria.p__Proteobacteria.c__Alphaproteobacteria.o__Rickettsiales.f__Mitochondria.g__unidentified
	intergenic	GRB10(dist=301813),NONE(dist=NONE)	chr2	81259507	81259507	G	A	3.52442e-07	k__Bacteria.p__Proteobacteria.c__Alphaproteobacteria.o__Rickettsiales.f__Mitochondria.g__unidentified
	intergenic	RAB23(dist=292507),BMP5(dist=312425)	chr3	87047593	87047593	T	A	1.69065e-08	k__Bacteria.p__Proteobacteria.c__Alphaproteobacteria.o__Rickettsiales.f__Mitochondria.g__unidentified
	intergenic	BMPR2(dist=112947),FZD5(dist=100296)	chr7	12029640	12029640	A	G	5.41067e-06	k__Bacteria.p__Proteobacteria.c__Alphaproteobacteria.o__Sphingomonadales.f__Sphingomonadaceae.g__Sphingomonas
	intergenic	GFRA2(dist=23550),ATP6V1B2(dist=135474)	chr22	1758472	1758472	A	G	5.08137e-06	k__Bacteria.p__Proteobacteria.c__Alphaproteobacteria.o__Sphingomonadales.f__Sphingomonadaceae.g__Sphingomonas
	intergenic	FGF12(dist=45066),CCDC50(dist=89129)	chr9	13724436	13724436	A	T	4.96172e-06	k__Bacteria.p__Proteobacteria.c__Alphaproteobacteria.o__Sphingomonadales.f__Sphingomonadaceae.g__Sphingomonas
	intergenic	ATG9A(dist=7605),CNPPD1(dist=14543)	chr7	22239735	22239735	A	G	4.77587e-06	k__Bacteria.p__Proteobacteria.c__Alphaproteobacteria.o__Sphingomonadales.f__Sphingomonadaceae.g__Sphingomonas
	intergenic	MIR222B(dist=19139),RHOGL(dist=59368)	chr4	2188558	2188558	T	G	4.48371e-06	k__Bacteria.p__Proteobacteria.c__Alphaproteobacteria.o__Sphingomonadales.f__Sphingomonadaceae.g__Sphingomonas
	intergenic	TIRAP(dist=166235),ETS1(dist=292539)	chr24	616047	616047	T	C	4.48371e-06	k__Bacteria.p__Proteobacteria.c__Alphaproteobacteria.o__Sphingomonadales.f__Sphingomonadaceae.g__Sphingomonas
	intergenic	COX10(dist=365400),TBCD(dist=175184)	chr18	3056863	3056863	A	G	4.20871e-06	k__Bacteria.p__Proteobacteria.c__Alphaproteobacteria.o__Sphingomonadales.f__Sphingomonadaceae.g__Sphingomonas
	intergenic	INHA(dist=57888),DNPEP(dist=64022)	chr7	22115173	22115173	A	G	3.95373e-06	k__Bacteria.p__Proteobacteria.c__Alphaproteobacteria.o__Sphingomonadales.f__Sphingomonadaceae.g__Sphingomonas
	intronic	UBQLN4	chr25	1549392	1549392	A	G	2.36774e-06	k__Bacteria.p__Proteobacteria.c__Alphaproteobacteria.o__Sphingomonadales.f__Sphingomonadaceae.g__Sphingomonas
	intergenic	ESR1(dist=327658),VIP(dist=17190)	chr3	49569234	49569234	C	A	2.21881e-06	k__Bacteria.p__Proteobacteria.c__Alphaproteobacteria.o__Sphingomonadales.f__Sphingomonadaceae.g__Sphingomonas
	intergenic	CCR9(dist=26282),SNRPD1(dist=9548)	chr2	42757525	42757525	A	G	1.15854e-06	k__Bacteria.p__Proteobacteria.c__Alphaproteobacteria.o__Sphingomonadales.f__Sphingomonadaceae.g__Sphingomonas
	intergenic	IL2RA(dist=582462),LOC419112(dist=12238)	chr1	4676616	4676616	A	T	3.95373e-06	k__Bacteria.p__Proteobacteria.c__Betaproteobacteria.o__Burkholderiales.f__Alcaligenaceae.g__Achromobacter
	intergenic	BUB3(dist=165820),OAT(dist=338793)	chr6	32636219	32636219	T	C	3.12543e-06	k__Bacteria.p__Proteobacteria.c__Betaproteobacteria.o__Burkholderiales.f__Alcaligenaceae.g__Achromobacter
	intergenic	SDHAF2(dist=15057),TMEM258(dist=124445)	chr5	361398	361398	C	T	1.5946e-06	k__Bacteria.p__Proteobacteria.c__Betaproteobacteria.o__Burkholderiales.f__Alcaligenaceae.g__Sutterella
	intergenic	YIPF5(dist=53611),MIR1576(dist=324226)	chr13	18317363	18317363	A	G	5.08137e-06	k__Bacteria.p__Proteobacteria.c__Betaproteobacteria.o__Burkholderiales.f__Comamonadaceae.g__Pelomonas
	intergenic	S100A1(dist=200644),CLK2(dist=2000)	chr25	3529913	3529913	G	A	4.48371e-06	k__Bacteria.p__Proteobacteria.c__Betaproteobacteria.o__Burkholderiales.f__Comamonadaceae.g__Pelomonas
	intergenic	TIRAP(dist=134936),ETS1(dist=323838)	chr24	584748	584748	T	C	4.20871e-06	k__Bacteria.p__Proteobacteria.c__Betaproteobacteria.o__Burkholderiales.f__Comamonadaceae.g__Pelomonas
	intergenic	IL5(dist=3983),IL13(dist=36832)	chr13	17614895	17614895	G	A	3.48072e-06	k__Bacteria.p__Proteobacteria.c__Betaproteobacteria.o__Burkholderiales.f__Comamonadaceae.g__Pelomonas
	intergenic	MIR1614(dist=29134),RPN2(dist=48962)	chr20	4970773	4970773	G	T	2.48691e-06	k__Bacteria.p__Proteobacteria.c__Betaproteobacteria.o__Burkholderiales.f__Comamonadaceae.g__Pelomonas
	intergenic	NME2(dist=584377),MIR1765(dist=186319)	chr18	5650664	5650664	A	G	1.14341e-06	k__Bacteria.p__Proteobacteria.c__Betaproteobacteria.o__Burkholderiales.f__Comamonadaceae.g__Pelomonas
	intergenic	RABEP1(dist=38218),MYL10(dist=225222)	chr19	3674644	3674644	G	A	3.52442e-07	k__Bacteria.p__Proteobacteria.c__Betaproteobacteria.o__Burkholderiales.f__Comamonadaceae.g__Pelomonas
	intergenic	IL5(dist=3937),IL13(dist=36878)	chr13	17614849	17614849	C	T	1.47543e-07	k__Bacteria.p__Proteobacteria.c__Betaproteobacteria.o__Burkholderiales.f__Comamonadaceae.g__Pelomonas
	intergenic	RABEP1(dist=38262),MYL10(dist=225178)	chr19	3674688	3674688	T	C	1.47543e-07	k__Bacteria.p__Proteobacteria.c__Betaproteobacteria.o__Burkholderiales.f__Comamonadaceae.g__Pelomonas
	intergenic	TLX1(dist=21097),TWNK(dist=18517)	chr6	24019809	24019809	T	C	6.12581e-06	k__Bacteria.p__Proteobacteria.c__Betaproteobacteria.o__Burkholderiales.f__Oxalobacteraceae.g__Massilia
	intergenic	CIAPIN1(dist=8556),GFOD2(dist=4772)	chr11	589913	589913	T	C	3.26506e-06	k__Bacteria.p__Proteobacteria.c__Betaproteobacteria.o__Burkholderiales.f__Oxalobacteraceae.g__Massilia
	intergenic	MIR1719(dist=208022),RFT1(dist=148864)	chr12	1480600	1480600	A	G	3.26506e-06	k__Bacteria.p__Proteobacteria.c__Betaproteobacteria.o__Burkholderiales.f__Oxalobacteraceae.g__Massilia
	intergenic	CDCA4(dist=211024),NUDT14(dist=41054)	chr5	52353361	52353361	T	C	2.07684e-06	k__Bacteria.p__Proteobacteria.c__Betaproteobacteria.o__Burkholderiales.f__Oxalobacteraceae.g__Massilia
	intergenic	CDCA4(dist=211096),NUDT14(dist=40982)	chr5	52353433	52353433	A	C	2.07684e-06	k__Bacteria.p__Proteobacteria.c__Betaproteobacteria.o__Burkholderiales.f__Oxalobacteraceae.g__Massilia
	intergenic	MIR6516(dist=34613),SRSF2(dist=76224)	chr18	4165390	4165390	T	C	5.75489e-06	k__Bacteria.p__Proteobacteria.c__Betaproteobacteria.o__Rhodocyclales.f__Rhodocyclaceae.g__uncultured
	intergenic	MIR1616(dist=40560),FHOD1(dist=34327)	chr11	1310700	1310700	G	T	5.07169e-06	k__Bacteria.p__Proteobacteria.c__Betaproteobacteria.o__Rhodocyclales.f__Rhodocyclaceae.g__uncultured
	intergenic	GPR39(dist=558373),MIR128-1(dist=285966)	chr7	30328356	30328356	C	T	2.87435e-06	k__Bacteria.p__Proteobacteria.c__Betaproteobacteria.o__Rhodocyclales.f__Rhodocyclaceae.g__uncultured
	intronic	STK11IP	chr7	22031067	22031067	T	G	2.07684e-06	k__Bacteria.p__Proteobacteria.c__Betaproteobacteria.o__Rhodocyclales.f__Rhodocyclaceae.g__uncultured
	intergenic	PCDH8(dist=4297),CNMD(dist=13888)	chr1	167027520	167027520	A	G	1.94554e-06	k__Bacteria.p__Proteobacteria.c__Betaproteobacteria.o__Rhodocyclales.f__Rhodocyclaceae.g__uncultured
	downstream	ZBTB17(dist=392)	chr21	4307489	4307489	C	T	1.70647e-06	k__Bacteria.p__Proteobacteria.c__Betaproteobacteria.o__Rhodocyclales.f__Rhodocyclaceae.g__uncultured
	downstream	ZBTB17(dist=362)	chr21	4307519	4307519	C	A	1.30757e-06	k__Bacteria.p__Proteobacteria.c__Betaproteobacteria.o__Rhodocyclales.f__Rhodocyclaceae.g__uncultured
	intergenic	PAX2(dist=24900),MIR6577(dist=22943)	chr6	18034456	18034456	A	G	6.12002e-06	k__Bacteria.p__Proteobacteria.c__Deltaproteobacteria.o__Desulfovibrionales.f__Desulfovibrionaceae.g__Desulfovibrio
	intergenic	GPR83L(dist=32917),EDA2R(dist=5656)	chr4	377283	377283	C	T	5.60412e-06	k__Bacteria.p__Proteobacteria.c__Deltaproteobacteria.o__Desulfovibrionales.f__Desulfovibrionaceae.g__Desulfovibrio
	intergenic	MIR7478(dist=62680),MIR7478(dist=31898)	chr6	779946	779946	C	T	7.59877e-07	k__Bacteria.p__Proteobacteria.c__Deltaproteobacteria.o__Desulfovibrionales.f__Desulfovibrionaceae.g__Desulfovibrio
	intergenic	MIR7478(dist=62675),MIR7478(dist=31903)	chr6	779941	779941	G	A	7.59877e-07	k__Bacteria.p__Proteobacteria.c__Deltaproteobacteria.o__Desulfovibrionales.f__Desulfovibrionaceae.g__Desulfovibrio
	intergenic	SERPINE2(dist=506885),MRPL44(dist=607891)	chr9	9003924	9003924	A	G	5.44866e-07	k__Bacteria.p__Proteobacteria.c__Deltaproteobacteria.o__Desulfovibrionales.f__Desulfovibrionaceae.g__Desulfovibrio
	upstream	ATP5MC3(dist=248)	chr7	16648272	16648272	A	T	5.75489e-06	k__Bacteria.p__Proteobacteria.c__Epsilonproteobacteria.o__Campylobacterales.f__Campylobacteraceae.g__Campylobacter
	intronic	CHN1	chr7	16773290	16773290	T	C	4.77587e-06	k__Bacteria.p__Proteobacteria.c__Epsilonproteobacteria.o__Campylobacterales.f__Campylobacteraceae.g__Campylobacter
	intergenic	INHA(dist=84166),DNPEP(dist=37744)	chr7	22141451	22141451	T	C	1.39863e-06	k__Bacteria.p__Proteobacteria.c__Epsilonproteobacteria.o__Campylobacterales.f__Campylobacteraceae.g__Campylobacter
	intronic	RUNX2,SUPT3H	chr3	109336911	109336911	C	G	5.75489e-06	k__Bacteria.p__Proteobacteria.c__Epsilonproteobacteria.o__Campylobacterales.f__Helicobacteraceae.g__Helicobacter
	intergenic	CSNK1A1L(dist=95076),STK10(dist=235999)	chr13	9289741	9289741	A	G	6.12581e-06	k__Bacteria.p__Proteobacteria.c__Gammaproteobacteria.o__Aeromonadales.f__Succinivibrionaceae.g__Anaerobiospirillum
	intergenic	CSNK1A1L(dist=95067),STK10(dist=236008)	chr13	9289732	9289732	A	C	6.12581e-06	k__Bacteria.p__Proteobacteria.c__Gammaproteobacteria.o__Aeromonadales.f__Succinivibrionaceae.g__Anaerobiospirillum
	intergenic	GMPS(dist=1181),MME(dist=109124)	chr9	23105915	23105915	T	C	6.12581e-06	k__Bacteria.p__Proteobacteria.c__Gammaproteobacteria.o__Aeromonadales.f__Succinivibrionaceae.g__Anaerobiospirillum
	intergenic	KLF11(dist=50342),HPCAL1(dist=176538)	chr3	96544818	96544818	C	T	5.08137e-06	k__Bacteria.p__Proteobacteria.c__Gammaproteobacteria.o__Aeromonadales.f__Succinivibrionaceae.g__Anaerobiospirillum
	intergenic	C3H1orf95(dist=16261),PARP1(dist=24920)	chr3	17094776	17094776	G	A	4.20871e-06	k__Bacteria.p__Proteobacteria.c__Gammaproteobacteria.o__Aeromonadales.f__Succinivibrionaceae.g__Anaerobiospirillum
	intergenic	NFE2L2(dist=435219),MIR6624(dist=3279)	chr7	16254023	16254023	A	C	2.87435e-06	k__Bacteria.p__Proteobacteria.c__Gammaproteobacteria.o__Aeromonadales.f__Succinivibrionaceae.g__Anaerobiospirillum
	intergenic	TLCD1(dist=12234),FAM222B(dist=7882)	chr19	5968876	5968876	T	G	2.52625e-06	k__Bacteria.p__Proteobacteria.c__Gammaproteobacteria.o__Aeromonadales.f__Succinivibrionaceae.g__Anaerobiospirillum
	intergenic	C3H1orf95(dist=16294),PARP1(dist=24887)	chr3	17094809	17094809	C	T	2.52625e-06	k__Bacteria.p__Proteobacteria.c__Gammaproteobacteria.o__Aeromonadales.f__Succinivibrionaceae.g__Anaerobiospirillum
	intronic	OGDH	chr22	5194411	5194411	A	C	2.07684e-06	k__Bacteria.p__Proteobacteria.c__Gammaproteobacteria.o__Aeromonadales.f__Succinivibrionaceae.g__Anaerobiospirillum
	intronic	LIN28A	chr23	287497	287497	C	G	2.07684e-06	k__Bacteria.p__Proteobacteria.c__Gammaproteobacteria.o__Aeromonadales.f__Succinivibrionaceae.g__Anaerobiospirillum
	intronic	SDC3	chr23	563065	563065	G	A	1.70647e-06	k__Bacteria.p__Proteobacteria.c__Gammaproteobacteria.o__Aeromonadales.f__Succinivibrionaceae.g__Anaerobiospirillum
	intronic	CTBP1	chr4	84675009	84675009	G	A	1.49427e-06	k__Bacteria.p__Proteobacteria.c__Gammaproteobacteria.o__Aeromonadales.f__Succinivibrionaceae.g__Anaerobiospirillum
	intergenic	PLA2G10(dist=43427),SNN(dist=18964)	chr14	1295573	1295573	A	G	9.99179e-07	k__Bacteria.p__Proteobacteria.c__Gammaproteobacteria.o__Aeromonadales.f__Succinivibrionaceae.g__Anaerobiospirillum
	intergenic	CRYBA1(dist=26655),GIT1(dist=69828)	chr19	6140122	6140122	C	G	4.35836e-07	k__Bacteria.p__Proteobacteria.c__Gammaproteobacteria.o__Aeromonadales.f__Succinivibrionaceae.g__Anaerobiospirillum
	intergenic	SLC47A1(dist=46414),GLOD4(dist=11809)	chr19	7062077	7062077	A	G	2.64685e-07	k__Bacteria.p__Proteobacteria.c__Gammaproteobacteria.o__Aeromonadales.f__Succinivibrionaceae.g__Anaerobiospirillum
	intergenic	LRTOMT(dist=25033),POLD3(dist=220080)	chr1	195659048	195659048	A	G	3.06225e-06	k__Bacteria.p__Proteobacteria.c__Gammaproteobacteria.o__Enterobacteriales.f__Enterobacteriaceae.g__Escherichia.Shigella
	intergenic	BUD23(dist=72708),MLXIPL(dist=6707)	chr19	359171	359171	T	G	5.01338e-07	k__Bacteria.p__Proteobacteria.c__Gammaproteobacteria.o__Enterobacteriales.f__Enterobacteriaceae.g__Escherichia.Shigella
	intergenic	GNOT2(dist=255823),LBX2(dist=947272)	chr4	89985743	89985743	G	A	6.12581e-06	k__Bacteria.p__Proteobacteria.c__Gammaproteobacteria.o__Pasteurellales.f__Pasteurellaceae.g__Avibacterium
	intergenic	ITGB1(dist=41094),MIR1768(dist=4143)	chr2	14140380	14140380	C	T	3.48072e-06	k__Bacteria.p__Proteobacteria.c__Gammaproteobacteria.o__Pasteurellales.f__Pasteurellaceae.g__Avibacterium
	intergenic	ITGB1(dist=41093),MIR1768(dist=4144)	chr2	14140379	14140379	G	A	3.48072e-06	k__Bacteria.p__Proteobacteria.c__Gammaproteobacteria.o__Pasteurellales.f__Pasteurellaceae.g__Avibacterium
	intronic	NUP93	chr11	2085831	2085831	G	A	2.87435e-06	k__Bacteria.p__Proteobacteria.c__Gammaproteobacteria.o__Pasteurellales.f__Pasteurellaceae.g__Avibacterium
	intergenic	DNAJC27(dist=3047),CENPO(dist=14096)	chr3	105442991	105442991	T	C	2.87435e-06	k__Bacteria.p__Proteobacteria.c__Gammaproteobacteria.o__Pasteurellales.f__Pasteurellaceae.g__Avibacterium
	exonic	MYBL2	chr20	3626488	3626488	G	A	3.47735e-06	k__Bacteria.p__Proteobacteria.c__Gammaproteobacteria.o__Pasteurellales.f__Pasteurellaceae.g__Gallibacterium
	intronic	UBE2G2	chr9	5340697	5340697	T	C	3.47735e-06	k__Bacteria.p__Proteobacteria.c__Gammaproteobacteria.o__Pasteurellales.f__Pasteurellaceae.g__Gallibacterium
	intergenic	DERL3(dist=5367),SLC2A11(dist=3102)	chr15	8305221	8305221	T	C	3.47735e-06	k__Bacteria.p__Proteobacteria.c__Gammaproteobacteria.o__Pasteurellales.f__Pasteurellaceae.g__Gallibacterium
	intergenic	LGALS1(dist=70500),CYTH4(dist=145496)	chr1	51240138	51240138	G	A	2.52377e-06	k__Bacteria.p__Proteobacteria.c__Gammaproteobacteria.o__Pasteurellales.f__Pasteurellaceae.g__Gallibacterium
	intergenic	RFTN2(dist=68551),SATB2(dist=447049)	chr7	10347243	10347243	A	G	2.36541e-06	k__Bacteria.p__Proteobacteria.c__Gammaproteobacteria.o__Pasteurellales.f__Pasteurellaceae.g__Gallibacterium
	intergenic	SOX9(dist=167713),SSTR2(dist=12236)	chr18	8956794	8956794	A	G	1.94362e-06	k__Bacteria.p__Proteobacteria.c__Gammaproteobacteria.o__Pasteurellales.f__Pasteurellaceae.g__Gallibacterium
	intronic	UBAP2	chrW	46814	46814	C	G	1.14226e-06	k__Bacteria.p__Proteobacteria.c__Gammaproteobacteria.o__Pasteurellales.f__Pasteurellaceae.g__Gallibacterium
	intergenic	MIR1770(dist=316869),ARC(dist=1780920)	chr2	146219072	146219072	A	G	1.06841e-06	k__Bacteria.p__Proteobacteria.c__Gammaproteobacteria.o__Pasteurellales.f__Pasteurellaceae.g__Gallibacterium
	intergenic	EDN2(dist=408368),CITED4(dist=29520)	chr23	1477017	1477017	A	G	8.13919e-07	k__Bacteria.p__Proteobacteria.c__Gammaproteobacteria.o__Pasteurellales.f__Pasteurellaceae.g__Gallibacterium
	intergenic	LASP1(dist=42658),RPL19(dist=5325)	chr27	6921344	6921344	T	C	5.01338e-07	k__Bacteria.p__Proteobacteria.c__Gammaproteobacteria.o__Pasteurellales.f__Pasteurellaceae.g__Gallibacterium
	intergenic	SDK2(dist=9564),RPL38(dist=34230)	chr18	9063759	9063759	T	C	2.64403e-07	k__Bacteria.p__Proteobacteria.c__Gammaproteobacteria.o__Pasteurellales.f__Pasteurellaceae.g__Gallibacterium
	intergenic	ME1(dist=110819),FAM46A(dist=427781)	chr3	78033348	78033348	C	G	1.0151e-07	k__Bacteria.p__Proteobacteria.c__Gammaproteobacteria.o__Pasteurellales.f__Pasteurellaceae.g__Gallibacterium
	intergenic	HOXB1(dist=44663),CBX1(dist=133382)	chr27	6335245	6335245	C	T	2.15095e-08	k__Bacteria.p__Proteobacteria.c__Gammaproteobacteria.o__Pasteurellales.f__Pasteurellaceae.g__Gallibacterium
	intronic	STX8	chr18	2162349	2162349	T	C	6.82398e-09	k__Bacteria.p__Proteobacteria.c__Gammaproteobacteria.o__Pasteurellales.f__Pasteurellaceae.g__Gallibacterium
	intergenic	HOXB1(dist=45240),CBX1(dist=132805)	chr27	6335822	6335822	A	G	1.44307e-09	k__Bacteria.p__Proteobacteria.c__Gammaproteobacteria.o__Pasteurellales.f__Pasteurellaceae.g__Gallibacterium
	intergenic	TGFA(dist=86491),IL1B(dist=912716)	chr22	4258929	4258929	T	G	5.75489e-06	k__Bacteria.p__Proteobacteria.c__Gammaproteobacteria.o__Pseudomonadales.f__Moraxellaceae.g__Acinetobacter
	intergenic	MAPK6(dist=15906),LEO1(dist=30554)	chr10	9413705	9413705	C	G	4.20871e-06	k__Bacteria.p__Proteobacteria.c__Gammaproteobacteria.o__Pseudomonadales.f__Moraxellaceae.g__Acinetobacter
	intergenic	EIF2S2(dist=119220),MIR7453(dist=207265)	chr20	1799130	1799130	C	T	3.26506e-06	k__Bacteria.p__Proteobacteria.c__Gammaproteobacteria.o__Pseudomonadales.f__Moraxellaceae.g__Acinetobacter
	intergenic	NME2(dist=584377),MIR1765(dist=186319)	chr18	5650664	5650664	A	G	2.07684e-06	k__Bacteria.p__Proteobacteria.c__Gammaproteobacteria.o__Pseudomonadales.f__Moraxellaceae.g__Acinetobacter
	intergenic	NUDT16L1(dist=1972),MIR6714(dist=38258)	chr14	12748137	12748137	C	G	1.18108e-07	k__Bacteria.p__Proteobacteria.c__Gammaproteobacteria.o__Pseudomonadales.f__Moraxellaceae.g__Acinetobacter
	intergenic	SNRPA1(dist=51690),ANKDD1A(dist=27254)	chr10	18115763	18115763	T	G	5.87051e-06	k__Bacteria.p__Proteobacteria.c__Gammaproteobacteria.o__Pseudomonadales.f__Pseudomonadaceae.g__Pseudomonas
	intronic	PBX3	chr17	10120154	10120154	G	C	5.75489e-06	k__Bacteria.p__Proteobacteria.c__Gammaproteobacteria.o__Pseudomonadales.f__Pseudomonadaceae.g__Pseudomonas
	intronic	PBX3	chr17	10120159	10120159	C	T	5.75489e-06	k__Bacteria.p__Proteobacteria.c__Gammaproteobacteria.o__Pseudomonadales.f__Pseudomonadaceae.g__Pseudomonas
	intergenic	THOC7(dist=731681),SLC25A26(dist=102505)	chr12	14659562	14659562	T	C	4.77587e-06	k__Bacteria.p__Proteobacteria.c__Gammaproteobacteria.o__Pseudomonadales.f__Pseudomonadaceae.g__Pseudomonas
	intergenic	FOXC1(dist=529687),SERPINB6(dist=118483)	chr2	67512327	67512327	C	T	4.48371e-06	k__Bacteria.p__Proteobacteria.c__Gammaproteobacteria.o__Pseudomonadales.f__Pseudomonadaceae.g__Pseudomonas
	intergenic	FOXC1(dist=529718),SERPINB6(dist=118452)	chr2	67512358	67512358	C	T	4.48371e-06	k__Bacteria.p__Proteobacteria.c__Gammaproteobacteria.o__Pseudomonadales.f__Pseudomonadaceae.g__Pseudomonas
	intronic	FKBP1A	chr20	9825567	9825567	A	G	2.87435e-06	k__Bacteria.p__Proteobacteria.c__Gammaproteobacteria.o__Pseudomonadales.f__Pseudomonadaceae.g__Pseudomonas
	upstream;downstream	COMMD4(dist=219);ZP3(dist=650)	chr10	3091258	3091258	A	T	2.52625e-06	k__Bacteria.p__Proteobacteria.c__Gammaproteobacteria.o__Pseudomonadales.f__Pseudomonadaceae.g__Pseudomonas
	intergenic	INHA(dist=12028),DNPEP(dist=109882)	chr7	22069313	22069313	T	C	2.52625e-06	k__Bacteria.p__Proteobacteria.c__Gammaproteobacteria.o__Pseudomonadales.f__Pseudomonadaceae.g__Pseudomonas
	intergenic	TRIM8(dist=33968),CYP17A1(dist=57165)	chr6	24284310	24284310	C	T	2.21881e-06	k__Bacteria.p__Proteobacteria.c__Gammaproteobacteria.o__Pseudomonadales.f__Pseudomonadaceae.g__Pseudomonas
	intergenic	AHRR(dist=34549),TEX10(dist=46783)	chr2	89072157	89072157	A	T	1.49427e-06	k__Bacteria.p__Proteobacteria.c__Gammaproteobacteria.o__Pseudomonadales.f__Pseudomonadaceae.g__Pseudomonas
	intergenic	MIR1600(dist=42699),NONE(dist=NONE)	chr1	197528414	197528414	A	G	8.71654e-07	k__Bacteria.p__Proteobacteria.c__Gammaproteobacteria.o__Pseudomonadales.f__Pseudomonadaceae.g__Pseudomonas
	intronic	TCF12	chr10	7892891	7892891	C	T	7.60657e-07	k__Bacteria.p__Proteobacteria.c__Gammaproteobacteria.o__Pseudomonadales.f__Pseudomonadaceae.g__Pseudomonas
	intronic	TCF12	chr10	7892892	7892892	C	G	7.60657e-07	k__Bacteria.p__Proteobacteria.c__Gammaproteobacteria.o__Pseudomonadales.f__Pseudomonadaceae.g__Pseudomonas
	intronic	WASHC1	chr1	59977478	59977478	C	T	5.30217e-09	k__Bacteria.p__Proteobacteria.c__Gammaproteobacteria.o__Pseudomonadales.f__Pseudomonadaceae.g__Pseudomonas
	intergenic	BORCS5(dist=2195),CREBL2(dist=90518)	chr1	71870346	71870346	G	A	2.69491e-06	k__Bacteria.p__Proteobacteria.c__Gammaproteobacteria.o__Xanthomonadales.f__Xanthomonadaceae.g__Stenotrophomonas
	intergenic	NAT8B(dist=52809),MIR3594(dist=92699)	chr4	91117866	91117866	C	T	5.08137e-06	k__Bacteria.p__Saccharibacteria.c__Candidatus_Saccharibacteria_bacterium_UB2523.o__Candidatus_Saccharibacteria_bacterium_UB2523.f__Candidatus_Saccharibacteria_bacterium_UB2523.g__Candidatus_Saccharibacteria_bacterium_UB2523
	intergenic	BAIAP2L1(dist=82439),PDGFA(dist=726489)	chr14	1669106	1669106	A	G	5.03798e-06	k__Bacteria.p__Saccharibacteria.c__Candidatus_Saccharibacteria_bacterium_UB2523.o__Candidatus_Saccharibacteria_bacterium_UB2523.f__Candidatus_Saccharibacteria_bacterium_UB2523.g__Candidatus_Saccharibacteria_bacterium_UB2523
	intergenic	DGCR6(dist=696803),SF3A1(dist=38711)	chr15	11073380	11073380	C	G	4.77587e-06	k__Bacteria.p__Saccharibacteria.c__Candidatus_Saccharibacteria_bacterium_UB2523.o__Candidatus_Saccharibacteria_bacterium_UB2523.f__Candidatus_Saccharibacteria_bacterium_UB2523.g__Candidatus_Saccharibacteria_bacterium_UB2523
	intergenic	FNDC3B(dist=86972),SLC2A2(dist=182514)	chr9	19678832	19678832	G	A	2.87435e-06	k__Bacteria.p__Saccharibacteria.c__Candidatus_Saccharibacteria_bacterium_UB2523.o__Candidatus_Saccharibacteria_bacterium_UB2523.f__Candidatus_Saccharibacteria_bacterium_UB2523.g__Candidatus_Saccharibacteria_bacterium_UB2523
	intronic	NTM	chr24	1968759	1968759	C	T	2.52625e-06	k__Bacteria.p__Saccharibacteria.c__Candidatus_Saccharibacteria_bacterium_UB2523.o__Candidatus_Saccharibacteria_bacterium_UB2523.f__Candidatus_Saccharibacteria_bacterium_UB2523.g__Candidatus_Saccharibacteria_bacterium_UB2523
	intronic	AR	chr4	484292	484292	A	G	5.32901e-06	k__Bacteria.p__Spirochaetae.c__Spirochaetes.o__Spirochaetales.f__Spirochaetaceae.g__Sphaerochaeta
	intronic	AR	chr4	484288	484288	C	T	5.32901e-06	k__Bacteria.p__Spirochaetae.c__Spirochaetes.o__Spirochaetales.f__Spirochaetaceae.g__Sphaerochaeta
	UTR5	LSM5(NM_001302171:c.-218G>A)	chr2	48056002	48056002	G	A	3.95373e-06	k__Bacteria.p__Synergistetes.c__Synergistia.o__Synergistales.f__Synergistaceae.g__Thermovirga
	intergenic	JAZF1(dist=820114),HACL1(dist=17460)	chr2	33980448	33980448	T	C	3.26506e-06	k__Bacteria.p__Synergistetes.c__Synergistia.o__Synergistales.f__Synergistaceae.g__Thermovirga
	intergenic	SIRT2(dist=36374),SUPT5H(dist=11526)	chr32	137931	137931	T	G	1.80065e-06	k__Bacteria.p__Synergistetes.c__Synergistia.o__Synergistales.f__Synergistaceae.g__Thermovirga
	intergenic	SIRT2(dist=36363),SUPT5H(dist=11537)	chr32	137920	137920	C	T	1.80065e-06	k__Bacteria.p__Synergistetes.c__Synergistia.o__Synergistales.f__Synergistaceae.g__Thermovirga
	intergenic	COX10(dist=35892),TBCD(dist=504692)	chr18	2727355	2727355	G	A	7.60657e-07	k__Bacteria.p__Synergistetes.c__Synergistia.o__Synergistales.f__Synergistaceae.g__Thermovirga
	intronic	SLIT3	chr13	5183308	5183308	C	T	5.9997e-06	k__Bacteria.p__Tenericutes.c__Mollicutes.o__Anaeroplasmatales.f__Anaeroplasmataceae.g__Anaeroplasma
	intergenic	TCF7L2(dist=205779),HABP2(dist=3786)	chr6	28384241	28384241	C	T	5.48831e-06	k__Bacteria.p__Tenericutes.c__Mollicutes.o__Anaeroplasmatales.f__Anaeroplasmataceae.g__Anaeroplasma
	intronic	IPO13	chr8	20697999	20697999	G	A	1.82044e-06	k__Bacteria.p__Tenericutes.c__Mollicutes.o__Anaeroplasmatales.f__Anaeroplasmataceae.g__Anaeroplasma
	intronic	IPO13	chr8	20698455	20698455	G	A	8.14753e-07	k__Bacteria.p__Tenericutes.c__Mollicutes.o__Anaeroplasmatales.f__Anaeroplasmataceae.g__Anaeroplasma
	intergenic	MIR460B(dist=4735),HTR2C(dist=86993)	chr4	2704633	2704633	T	C	7.59877e-07	k__Bacteria.p__Tenericutes.c__Mollicutes.o__Mollicutes_RF9.f__uncultured_bacterium.g__uncultured_bacterium
	intergenic	INHA(dist=4382),DNPEP(dist=117528)	chr7	22061667	22061667	A	G	3.48072e-06	k__Bacteria.p__Tenericutes.c__Mollicutes.o__Mollicutes_RF9.f__Mollicutes_RF9_unidentified.g__Mollicutes_RF9_unidentified
	exonic	SSPO	chr2	479493	479493	T	C	1.58191e-06	k__Bacteria.p__Tenericutes.c__Mollicutes.o__Mollicutes_RF9.f__Mollicutes_RF9_unidentified.g__Mollicutes_RF9_unidentified
	intronic	LRP1	chr33	4740003	4740003	T	C	1.14341e-06	k__Bacteria.p__Tenericutes.c__Mollicutes.o__Mollicutes_RF9.f__Mollicutes_RF9_unidentified.g__Mollicutes_RF9_unidentified
	intergenic	MIR7480-1(dist=52394),MIR7480-1(dist=486774)	chr16	1150276	1150276	G	A	5.41067e-06	k__Bacteria.p__Verrucomicrobia.c__Verrucomicrobiae.o__Verrucomicrobiales.f__Verrucomicrobiaceae.g__Akkermansia
	intergenic	B4GALT7(dist=43525),DBN1(dist=1364)	chr13	10861054	10861054	A	G	5.40553e-06	k__Bacteria.p__Verrucomicrobia.c__Verrucomicrobiae.o__Verrucomicrobiales.f__Verrucomicrobiaceae.g__Akkermansia
	intergenic	GJC2(dist=44823),ARF1(dist=2069)	chr2	2447597	2447597	T	C	4.77587e-06	k__Bacteria.p__Verrucomicrobia.c__Verrucomicrobiae.o__Verrucomicrobiales.f__Verrucomicrobiaceae.g__Akkermansia
	intergenic	KCNT1(dist=26928),B3GNTL(dist=4153)	chr17	8564967	8564967	A	G	1.94554e-06	k__Bacteria.p__Verrucomicrobia.c__Verrucomicrobiae.o__Verrucomicrobiales.f__Verrucomicrobiaceae.g__Akkermansia
	intergenic	IL2RB(dist=29825),MPST(dist=7881)	chr1	51500722	51500722	G	A	9.33322e-07	k__Bacteria.p__Verrucomicrobia.c__Verrucomicrobiae.o__Verrucomicrobiales.f__Verrucomicrobiaceae.g__Akkermansia
	intergenic	EXOC8(dist=236130),ACTA1(dist=1066)	chr3	40087386	40087386	G	T	1.98006e-07	k__Bacteria.p__Verrucomicrobia.c__Verrucomicrobiae.o__Verrucomicrobiales.f__Verrucomicrobiaceae.g__Akkermansia
	intergenic	POR(dist=68978),RAD51D(dist=76477)	chr19	4545719	4545719	T	C	1.58845e-07	k__Bacteria.p__Verrucomicrobia.c__Verrucomicrobiae.o__Verrucomicrobiales.f__Verrucomicrobiaceae.g__Akkermansia
	intergenic	VPS18(dist=94179),CHAC1(dist=44833)	chr5	24622488	24622488	C	T	1.09625e-07	k__Bacteria.p__Verrucomicrobia.c__Verrucomicrobiae.o__Verrucomicrobiales.f__Verrucomicrobiaceae.g__Akkermansia
	intergenic	INHA(dist=89821),DNPEP(dist=32089)	chr7	22147106	22147106	G	T	6.12581e-06	k__Bacteria.p__Verrucomicrobia.c__WCHB1.41.o__uncultured_bacterium.f__uncultured_bacterium.g__uncultured_bacterium
	intergenic	FBXW11(dist=92152),FGF18(dist=217245)	chr13	3729901	3729901	G	A	5.75489e-06	k__Bacteria.p__Verrucomicrobia.c__WCHB1.41.o__uncultured_bacterium.f__uncultured_bacterium.g__uncultured_bacterium
	intronic	RNF220	chr8	20996282	20996282	A	G	3.48072e-06	k__Bacteria.p__Verrucomicrobia.c__WCHB1.41.o__uncultured_bacterium.f__uncultured_bacterium.g__uncultured_bacterium
	intergenic	NEURL1(dist=95861),COL17A1(dist=237725)	chr6	24849620	24849620	C	T	3.48072e-06	k__Bacteria.p__Verrucomicrobia.c__WCHB1.41.o__uncultured_bacterium.f__uncultured_bacterium.g__uncultured_bacterium
	intergenic	NEURL1(dist=95871),COL17A1(dist=237715)	chr6	24849630	24849630	G	C	3.48072e-06	k__Bacteria.p__Verrucomicrobia.c__WCHB1.41.o__uncultured_bacterium.f__uncultured_bacterium.g__uncultured_bacterium
	intergenic	MIR6594(dist=143593),EFNB1(dist=284858)	chr4	740532	740532	G	A	3.26506e-06	k__Bacteria.p__Verrucomicrobia.c__WCHB1.41.o__uncultured_bacterium.f__uncultured_bacterium.g__uncultured_bacterium
	intronic	LSAMP	chr1	82767346	82767346	A	G	2.36774e-06	k__Bacteria.p__Verrucomicrobia.c__WCHB1.41.o__uncultured_bacterium.f__uncultured_bacterium.g__uncultured_bacterium
	intergenic	MIR6594(dist=275324),EFNB1(dist=153127)	chr4	872263	872263	C	T	1.22346e-06	k__Bacteria.p__Verrucomicrobia.c__WCHB1.41.o__uncultured_bacterium.f__uncultured_bacterium.g__uncultured_bacterium
	intergenic	UPRT(dist=179120),FGF16(dist=42056)	chr4	12748624	12748624	A	G	4.35836e-07	k__Bacteria.p__Verrucomicrobia.c__WCHB1.41.o__uncultured_bacterium.f__uncultured_bacterium.g__uncultured_bacterium
	intergenic	NONE(dist=NONE),NONE(dist=NONE)	chrW	53179516	53179516	T	G	1.18108e-07	k__Bacteria.p__Verrucomicrobia.c__WCHB1.41.o__uncultured_bacterium.f__uncultured_bacterium.g__uncultured_bacterium
	intergenic	NONE(dist=NONE),NONE(dist=NONE)	chrW	53179569	53179569	A	G	1.18108e-07	k__Bacteria.p__Verrucomicrobia.c__WCHB1.41.o__uncultured_bacterium.f__uncultured_bacterium.g__uncultured_bacterium
	intergenic	EIF2B3(dist=104180),SELENOP2(dist=6162)	chr8	21374045	21374045	A	G	1.18108e-07	k__Bacteria.p__Verrucomicrobia.c__WCHB1.41.o__uncultured_bacterium.f__uncultured_bacterium.g__uncultured_bacterium
Group P
	intronic	TDG	chr1	54697523	54697523	A	G	9.27632e-07	k__Bacteria.p__Actinobacteria.c__Actinobacteria.o__Actinomycetales.f__Actinomycetaceae.g__Actinomyces
	intergenic	ST8SIA2(dist=8216),CHD2(dist=85585)	chr10	14976075	14976075	C	A	8.31299e-08	k__Bacteria.p__Actinobacteria.c__Actinobacteria.o__Bifidobacteriales.f__Bifidobacteriaceae.g__Aeriscardovia
	intergenic	FAM76A(dist=1458),ID3(dist=116848)	chr23	2250793	2250793	A	C	1.86816e-07	k__Bacteria.p__Actinobacteria.c__Actinobacteria.o__Bifidobacteriales.f__Bifidobacteriaceae.g__Aeriscardovia
	intergenic	FAM76A(dist=1414),ID3(dist=116892)	chr23	2250749	2250749	A	G	9.91087e-07	k__Bacteria.p__Actinobacteria.c__Actinobacteria.o__Bifidobacteriales.f__Bifidobacteriaceae.g__Aeriscardovia
	intergenic	TNFRSF13B(dist=45911),COPS3(dist=41743)	chr14	5101229	5101229	A	G	1.7935e-06	k__Bacteria.p__Actinobacteria.c__Actinobacteria.o__Bifidobacteriales.f__Bifidobacteriaceae.g__Aeriscardovia
	intergenic	MIR1604(dist=92855),OPN1SW(dist=62361)	chr1	689764	689764	A	G	2.47474e-06	k__Bacteria.p__Actinobacteria.c__Actinobacteria.o__Bifidobacteriales.f__Bifidobacteriaceae.g__Aeriscardovia
	intergenic	MIR1750(dist=69864),GABRQ(dist=23580)	chr4	10620681	10620681	A	G	3.39747e-06	k__Bacteria.p__Actinobacteria.c__Actinobacteria.o__Bifidobacteriales.f__Bifidobacteriaceae.g__Aeriscardovia
	intergenic	INHA(dist=65541),DNPEP(dist=56369)	chr7	22122826	22122826	G	A	3.618e-06	k__Bacteria.p__Actinobacteria.c__Actinobacteria.o__Bifidobacteriales.f__Bifidobacteriaceae.g__Aeriscardovia
	intronic	TTC7A	chr3	27056893	27056893	C	T	1.7935e-06	k__Bacteria.p__Actinobacteria.c__Actinobacteria.o__Bifidobacteriales.f__Bifidobacteriaceae.g__Aeriscardovia
	upstream	TLR4(dist=39)	chr17	3938971	3938971	C	T	3.5965e-08	k__Bacteria.p__Actinobacteria.c__Actinobacteria.o__Bifidobacteriales.f__Bifidobacteriaceae.g__Aeriscardovia
	intergenic	GLUL(dist=147133),STX10(dist=19840)	chr8	6169967	6169967	C	T	5.25353e-06	k__Bacteria.p__Actinobacteria.c__Actinobacteria.o__Bifidobacteriales.f__Bifidobacteriaceae.g__Bifidobacterium
	intergenic	GLUL(dist=147130),STX10(dist=19843)	chr8	6169964	6169964	G	T	5.25353e-06	k__Bacteria.p__Actinobacteria.c__Actinobacteria.o__Bifidobacteriales.f__Bifidobacteriaceae.g__Bifidobacterium
	intronic	SATB2	chr7	10806925	10806925	G	C	4.64531e-06	k__Bacteria.p__Actinobacteria.c__Actinobacteria.o__Bifidobacteriales.f__Bifidobacteriaceae.g__Bifidobacterium
	intergenic	PPARD(dist=57283),TAF11(dist=109022)	chr26	4163201	4163201	A	G	5.38672e-07	k__Bacteria.p__Actinobacteria.c__Actinobacteria.o__Bifidobacteriales.f__Bifidobacteriaceae.g__Gardnerella
	intergenic	NSMCE2(dist=237696),MYC(dist=646518)	chr2	139089414	139089414	A	T	2.99737e-06	k__Bacteria.p__Actinobacteria.c__Actinobacteria.o__Bifidobacteriales.f__Bifidobacteriaceae.g__Gardnerella
	intergenic	RREB1(dist=114666),LY86(dist=8851)	chr2	64881470	64881470	A	G	4.93811e-06	k__Bacteria.p__Actinobacteria.c__Actinobacteria.o__Bifidobacteriales.f__Bifidobacteriaceae.g__Gardnerella
	intergenic	RREB1(dist=114772),LY86(dist=8745)	chr2	64881576	64881576	G	A	4.93811e-06	k__Bacteria.p__Actinobacteria.c__Actinobacteria.o__Bifidobacteriales.f__Bifidobacteriaceae.g__Gardnerella
	intergenic	ROS1(dist=584106),SOT3A1L(dist=53905)	chr3	63759516	63759516	G	A	5.25353e-06	k__Bacteria.p__Actinobacteria.c__Actinobacteria.o__Bifidobacteriales.f__Bifidobacteriaceae.g__Gardnerella
	intergenic	MIR365-2(dist=18629),UTP6(dist=119470)	chr18	6449358	6449358	C	G	4.2859e-07	k__Bacteria.p__Actinobacteria.c__Actinobacteria.o__Bifidobacteriales.f__Bifidobacteriaceae.g__Gardnerella
	intergenic	BMPER(dist=296154),NT5C3A(dist=19607)	chr2	47904645	47904645	A	T	7.88025e-09	k__Bacteria.p__Actinobacteria.c__Actinobacteria.o__Corynebacteriales.f__Corynebacteriaceae.g__unidentified
	intergenic	NONE(dist=NONE),NONE(dist=NONE)	chrW	8328275	8328275	C	T	7.16434e-08	k__Bacteria.p__Actinobacteria.c__Actinobacteria.o__Corynebacteriales.f__Corynebacteriaceae.g__unidentified
	intergenic	WASHC1(dist=126443),RAD52(dist=428980)	chr1	60104541	60104541	A	G	8.3222e-08	k__Bacteria.p__Actinobacteria.c__Actinobacteria.o__Corynebacteriales.f__Corynebacteriaceae.g__unidentified
	intergenic	SBDS(dist=123349),MIR1567(dist=769438)	chr19	1123232	1123232	C	T	1.12057e-07	k__Bacteria.p__Actinobacteria.c__Actinobacteria.o__Corynebacteriales.f__Corynebacteriaceae.g__unidentified
	intergenic	CHUNK-1(dist=36948),IL17RA(dist=589781)	chr1	61017794	61017794	G	A	8.67213e-07	k__Bacteria.p__Actinobacteria.c__Actinobacteria.o__Corynebacteriales.f__Corynebacteriaceae.g__unidentified
	intergenic	HNRNPR(dist=77407),ZDHHC18(dist=130079)	chr23	1761749	1761749	T	C	1.5756e-06	k__Bacteria.p__Actinobacteria.c__Actinobacteria.o__Corynebacteriales.f__Corynebacteriaceae.g__unidentified
	intergenic	NUDC(dist=15281),SLC9A1(dist=27509)	chr23	1948794	1948794	A	G	2.17978e-06	k__Bacteria.p__Actinobacteria.c__Actinobacteria.o__Corynebacteriales.f__Corynebacteriaceae.g__unidentified
	intergenic	NONE(dist=NONE),NONE(dist=NONE)	chrW	8335259	8335259	C	T	3.19296e-06	k__Bacteria.p__Actinobacteria.c__Actinobacteria.o__Corynebacteriales.f__Corynebacteriaceae.g__unidentified
	intergenic	ANXA7(dist=333590),ZP4(dist=10731)	chr6	17380995	17380995	C	T	3.40076e-06	k__Bacteria.p__Actinobacteria.c__Actinobacteria.o__Corynebacteriales.f__Corynebacteriaceae.g__unidentified
	intergenic	WASHC1(dist=126259),RAD52(dist=429164)	chr1	60104357	60104357	C	T	4.93811e-06	k__Bacteria.p__Actinobacteria.c__Actinobacteria.o__Corynebacteriales.f__Corynebacteriaceae.g__unidentified
	intergenic	ZAP70(dist=122440),OAZ1(dist=26434)	chr28	2055703	2055703	C	T	5.93758e-06	k__Bacteria.p__Actinobacteria.c__Actinobacteria.o__Corynebacteriales.f__Corynebacteriaceae.g__unidentified
	intergenic	C5H11ORF96(dist=44918),EXT2(dist=11809)	chr5	21952962	21952962	C	T	5.93758e-06	k__Bacteria.p__Actinobacteria.c__Actinobacteria.o__Corynebacteriales.f__Corynebacteriaceae.g__unidentified
	intergenic	RELA(dist=56771),CAPN1(dist=25478)	chr33	6555082	6555082	C	T	5.93758e-06	k__Bacteria.p__Actinobacteria.c__Actinobacteria.o__Corynebacteriales.f__Corynebacteriaceae.g__unidentified
	intergenic	TNFRSF13B(dist=71674),COPS3(dist=15980)	chr14	5126992	5126992	A	T	1.48235e-06	k__Bacteria.p__Actinobacteria.c__Actinobacteria.o__Corynebacteriales.f__Corynebacteriaceae.g__unidentified
	intronic	SAMD11	chr21	2963631	2963631	A	G	1.21118e-06	k__Bacteria.p__Actinobacteria.c__Actinobacteria.o__Corynebacteriales.f__Corynebacteriaceae.g__unidentified
	intronic	CSRP1	chr26	779130	779130	T	C	1.5756e-06	k__Bacteria.p__Actinobacteria.c__Actinobacteria.o__Corynebacteriales.f__Corynebacteriaceae.g__unidentified
	upstream	WNT5B(dist=836)	chr1	60901027	60901027	G	A	1.47643e-06	k__Bacteria.p__Actinobacteria.c__Actinobacteria.o__Corynebacteriales.f__Corynebacteriaceae.g__unidentified
	upstream	SH3BGRL3(dist=789)	chr23	331341	331341	C	A	3.19296e-06	k__Bacteria.p__Actinobacteria.c__Actinobacteria.o__Corynebacteriales.f__Corynebacteriaceae.g__unidentified
	intergenic	ZAP70(dist=122440),OAZ1(dist=26434)	chr28	2055703	2055703	C	T	7.04831e-10	k__Bacteria.p__Actinobacteria.c__Actinobacteria.o__Micrococcales.f__Brevibacteriaceae.g__Brevibacterium
	intergenic	MIR6657(dist=188836),LGI1(dist=42593)	chr6	21217995	21217995	G	A	1.92066e-08	k__Bacteria.p__Actinobacteria.c__Actinobacteria.o__Micrococcales.f__Brevibacteriaceae.g__Brevibacterium
	intergenic	ROR1(dist=142746),JAK1(dist=34473)	chr8	28517860	28517860	G	A	3.88943e-08	k__Bacteria.p__Actinobacteria.c__Actinobacteria.o__Micrococcales.f__Brevibacteriaceae.g__Brevibacterium
	intergenic	GBX2(dist=122133),MIR1694(dist=123470)	chr7	5342640	5342640	C	T	2.01011e-07	k__Bacteria.p__Actinobacteria.c__Actinobacteria.o__Micrococcales.f__Brevibacteriaceae.g__Brevibacterium
	intergenic	ADORA3(dist=11368),KCND1(dist=61717)	chr26	3237666	3237666	A	G	2.49069e-07	k__Bacteria.p__Actinobacteria.c__Actinobacteria.o__Micrococcales.f__Brevibacteriaceae.g__Brevibacterium
	intergenic	DCT(dist=929675),MIR92A1(dist=587702)	chr1	148852146	148852146	C	T	3.30795e-07	k__Bacteria.p__Actinobacteria.c__Actinobacteria.o__Micrococcales.f__Brevibacteriaceae.g__Brevibacterium
	intergenic	CHAF1B(dist=384165),DYRK1A(dist=98916)	chr1	108403613	108403613	G	A	1.06086e-06	k__Bacteria.p__Actinobacteria.c__Actinobacteria.o__Micrococcales.f__Brevibacteriaceae.g__Brevibacterium
	intergenic	ROR1(dist=145075),JAK1(dist=32144)	chr8	28520189	28520189	A	G	1.06086e-06	k__Bacteria.p__Actinobacteria.c__Actinobacteria.o__Micrococcales.f__Brevibacteriaceae.g__Brevibacterium
	intergenic	PDGFRA(dist=44813),SGCB(dist=687620)	chr4	65474779	65474779	G	A	1.29317e-06	k__Bacteria.p__Actinobacteria.c__Actinobacteria.o__Micrococcales.f__Brevibacteriaceae.g__Brevibacterium
	intergenic	SEMA6B(dist=37377),SIRT6(dist=7269)	chr28	2693194	2693194	A	G	2.04223e-06	k__Bacteria.p__Actinobacteria.c__Actinobacteria.o__Micrococcales.f__Brevibacteriaceae.g__Brevibacterium
	intergenic	SEMA6B(dist=37413),SIRT6(dist=7233)	chr28	2693230	2693230	T	C	2.04223e-06	k__Bacteria.p__Actinobacteria.c__Actinobacteria.o__Micrococcales.f__Brevibacteriaceae.g__Brevibacterium
	intergenic	SEMA6B(dist=37386),SIRT6(dist=7260)	chr28	2693203	2693203	C	T	2.04223e-06	k__Bacteria.p__Actinobacteria.c__Actinobacteria.o__Micrococcales.f__Brevibacteriaceae.g__Brevibacterium
	intergenic	ZPAX(dist=641183),OSR1(dist=148221)	chr3	100864519	100864519	A	G	2.04223e-06	k__Bacteria.p__Actinobacteria.c__Actinobacteria.o__Micrococcales.f__Brevibacteriaceae.g__Brevibacterium
	intergenic	EGFL7(dist=40696),NOTCH1(dist=9285)	chr17	8099858	8099858	A	G	2.47717e-06	k__Bacteria.p__Actinobacteria.c__Actinobacteria.o__Micrococcales.f__Brevibacteriaceae.g__Brevibacterium
	intergenic	NONE(dist=NONE),NONE(dist=NONE)	chrW	80333647	80333647	C	T	2.6401e-06	k__Bacteria.p__Actinobacteria.c__Actinobacteria.o__Micrococcales.f__Brevibacteriaceae.g__Brevibacterium
	intergenic	SUGP2(dist=10432),DDX49(dist=36010)	chr28	3782728	3782728	A	G	2.6401e-06	k__Bacteria.p__Actinobacteria.c__Actinobacteria.o__Micrococcales.f__Brevibacteriaceae.g__Brevibacterium
	intergenic	TENM2(dist=1616621),GABRG2(dist=122734)	chr13	7657690	7657690	A	T	2.6401e-06	k__Bacteria.p__Actinobacteria.c__Actinobacteria.o__Micrococcales.f__Brevibacteriaceae.g__Brevibacterium
	intergenic	PRKAB1(dist=120010),SUDS3(dist=28845)	chr15	10051040	10051040	T	C	2.6401e-06	k__Bacteria.p__Actinobacteria.c__Actinobacteria.o__Micrococcales.f__Brevibacteriaceae.g__Brevibacterium
	intergenic	PCASP2(dist=8232),PIP5K1C(dist=11223)	chr28	1088331	1088331	G	C	2.6401e-06	k__Bacteria.p__Actinobacteria.c__Actinobacteria.o__Micrococcales.f__Brevibacteriaceae.g__Brevibacterium
	intergenic	ZEB2(dist=956213),ACVR2A(dist=125841)	chr7	34371670	34371670	T	C	3.19296e-06	k__Bacteria.p__Actinobacteria.c__Actinobacteria.o__Micrococcales.f__Brevibacteriaceae.g__Brevibacterium
	intergenic	GBX2(dist=122124),MIR1694(dist=123479)	chr7	5342631	5342631	C	T	3.6215e-06	k__Bacteria.p__Actinobacteria.c__Actinobacteria.o__Micrococcales.f__Brevibacteriaceae.g__Brevibacterium
	intergenic	MIR6652(dist=24851),DUSP1(dist=103602)	chr13	9666429	9666429	T	C	3.6215e-06	k__Bacteria.p__Actinobacteria.c__Actinobacteria.o__Micrococcales.f__Brevibacteriaceae.g__Brevibacterium
	intergenic	FIG4(dist=531119),MIR6699(dist=67981)	chr3	67383207	67383207	A	G	4.365e-06	k__Bacteria.p__Actinobacteria.c__Actinobacteria.o__Micrococcales.f__Brevibacteriaceae.g__Brevibacterium
	intergenic	OPCML(dist=236240),THYN1(dist=118445)	chr24	2467057	2467057	T	C	5.58819e-06	k__Bacteria.p__Actinobacteria.c__Actinobacteria.o__Micrococcales.f__Brevibacteriaceae.g__Brevibacterium
	intergenic	ANGEL1(dist=102541),MIR6645(dist=132650)	chr5	39207051	39207051	G	A	5.93758e-06	k__Bacteria.p__Actinobacteria.c__Actinobacteria.o__Micrococcales.f__Brevibacteriaceae.g__Brevibacterium
	intronic	PLAU	chr6	16349447	16349447	C	G	3.30795e-07	k__Bacteria.p__Actinobacteria.c__Actinobacteria.o__Micrococcales.f__Brevibacteriaceae.g__Brevibacterium
	intronic	COLEC12	chr2	102091434	102091434	A	G	5.76882e-07	k__Bacteria.p__Actinobacteria.c__Actinobacteria.o__Micrococcales.f__Brevibacteriaceae.g__Brevibacterium
	intronic	NTM	chr24	2036138	2036138	T	C	4.365e-06	k__Bacteria.p__Actinobacteria.c__Actinobacteria.o__Micrococcales.f__Brevibacteriaceae.g__Brevibacterium
	intergenic	ZAP70(dist=122440),OAZ1(dist=26434)	chr28	2055703	2055703	C	T	3.40864e-09	k__Bacteria.p__Actinobacteria.c__Actinobacteria.o__Micrococcales.f__Dermabacteraceae.g__Brachybacterium
	intergenic	EDYM1(dist=25343),EDQM3(dist=4225)	chr25	3242429	3242429	G	C	1.50293e-07	k__Bacteria.p__Actinobacteria.c__Actinobacteria.o__Micrococcales.f__Dermabacteraceae.g__Brachybacterium
	intergenic	ABCF2(dist=81392),SLC4A2(dist=64968)	chr2	251300	251300	T	C	1.87017e-07	k__Bacteria.p__Actinobacteria.c__Actinobacteria.o__Micrococcales.f__Dermabacteraceae.g__Brachybacterium
	intergenic	COL22A1(dist=373353),MIR6572(dist=489597)	chr2	145156550	145156550	A	C	2.15783e-07	k__Bacteria.p__Actinobacteria.c__Actinobacteria.o__Micrococcales.f__Dermabacteraceae.g__Brachybacterium
	intergenic	SBF2(dist=47380),SWAP70(dist=7835)	chr5	9526313	9526313	C	T	3.5468e-07	k__Bacteria.p__Actinobacteria.c__Actinobacteria.o__Micrococcales.f__Dermabacteraceae.g__Brachybacterium
	intergenic	PSMC5(dist=96753),CRHR1(dist=426606)	chr27	4220053	4220053	T	C	6.61291e-07	k__Bacteria.p__Actinobacteria.c__Actinobacteria.o__Micrococcales.f__Dermabacteraceae.g__Brachybacterium
	intergenic	PSMC5(dist=96718),CRHR1(dist=426641)	chr27	4220018	4220018	T	C	6.61291e-07	k__Bacteria.p__Actinobacteria.c__Actinobacteria.o__Micrococcales.f__Dermabacteraceae.g__Brachybacterium
	intergenic	CAPN2(dist=1366),TLR5(dist=157148)	chr3	17800989	17800989	A	G	7.07841e-07	k__Bacteria.p__Actinobacteria.c__Actinobacteria.o__Micrococcales.f__Dermabacteraceae.g__Brachybacterium
	intergenic	C1QTNF2(dist=1781),FABP6(dist=25458)	chr13	8568473	8568473	T	C	9.92095e-07	k__Bacteria.p__Actinobacteria.c__Actinobacteria.o__Micrococcales.f__Dermabacteraceae.g__Brachybacterium
	intergenic	GBX2(dist=122124),MIR1694(dist=123479)	chr7	5342631	5342631	C	T	1.13305e-06	k__Bacteria.p__Actinobacteria.c__Actinobacteria.o__Micrococcales.f__Dermabacteraceae.g__Brachybacterium
	intergenic	MIR6595(dist=619338),NUDT7(dist=48354)	chr11	13913485	13913485	C	T	1.91494e-06	k__Bacteria.p__Actinobacteria.c__Actinobacteria.o__Micrococcales.f__Dermabacteraceae.g__Brachybacterium
	intergenic	NPM1(dist=452569),KCNMB1(dist=48802)	chr13	4484362	4484362	G	A	1.91494e-06	k__Bacteria.p__Actinobacteria.c__Actinobacteria.o__Micrococcales.f__Dermabacteraceae.g__Brachybacterium
	intergenic	SLC35C1(dist=16006),ZFYVE19(dist=229199)	chr5	24222064	24222064	A	G	2.17978e-06	k__Bacteria.p__Actinobacteria.c__Actinobacteria.o__Micrococcales.f__Dermabacteraceae.g__Brachybacterium
	intergenic	LSG1(dist=128793),OPA1(dist=68723)	chr9	13116260	13116260	T	C	2.32391e-06	k__Bacteria.p__Actinobacteria.c__Actinobacteria.o__Micrococcales.f__Dermabacteraceae.g__Brachybacterium
	intergenic	MIR1744(dist=17184),SLC24A5(dist=115385)	chr10	10380114	10380114	G	T	5.25353e-06	k__Bacteria.p__Actinobacteria.c__Actinobacteria.o__Micrococcales.f__Dermabacteraceae.g__Brachybacterium
	intronic	BMPER	chr2	47472685	47472685	T	C	4.93811e-06	k__Bacteria.p__Actinobacteria.c__Actinobacteria.o__Micrococcales.f__Dermabacteraceae.g__Brachybacterium
	upstream	CDH20(dist=863)	chr2	68696817	68696817	T	C	1.29317e-06	k__Bacteria.p__Actinobacteria.c__Actinobacteria.o__Micrococcales.f__Dermabacteraceae.g__Brachybacterium
	intergenic	QSOX1(dist=88955),FAM20B(dist=167848)	chr8	6465113	6465113	T	C	1.32391e-10	k__Bacteria.p__Actinobacteria.c__Actinobacteria.o__Micrococcales.f__Dermatophilaceae.g__uncultured
	intergenic	QSOX1(dist=88947),FAM20B(dist=167856)	chr8	6465105	6465105	G	A	1.39338e-08	k__Bacteria.p__Actinobacteria.c__Actinobacteria.o__Micrococcales.f__Dermatophilaceae.g__uncultured
	intergenic	TEX30(dist=28764),FGF14(dist=130798)	chr1	144277787	144277787	A	C	5.28635e-08	k__Bacteria.p__Actinobacteria.c__Actinobacteria.o__Micrococcales.f__Dermatophilaceae.g__uncultured
	intergenic	LACTB2(dist=3527),XKR9(dist=4462)	chr2	116770407	116770407	G	A	1.0411e-07	k__Bacteria.p__Actinobacteria.c__Actinobacteria.o__Micrococcales.f__Dermatophilaceae.g__uncultured
	intergenic	NUP50(dist=71904),FBLN1(dist=161967)	chr1	70290900	70290900	T	C	1.61624e-07	k__Bacteria.p__Actinobacteria.c__Actinobacteria.o__Micrococcales.f__Dermatophilaceae.g__uncultured
	intergenic	IL9(dist=19823),CXCL14(dist=69694)	chr13	15965850	15965850	G	A	5.38672e-07	k__Bacteria.p__Actinobacteria.c__Actinobacteria.o__Micrococcales.f__Dermatophilaceae.g__uncultured
	intergenic	MIR1809(dist=309379),ELAVL4(dist=568305)	chr8	23349478	23349478	C	T	6.17698e-07	k__Bacteria.p__Actinobacteria.c__Actinobacteria.o__Micrococcales.f__Dermatophilaceae.g__uncultured
	intergenic	CAPN2(dist=155714),TLR5(dist=2800)	chr3	17955337	17955337	T	C	6.17698e-07	k__Bacteria.p__Actinobacteria.c__Actinobacteria.o__Micrococcales.f__Dermatophilaceae.g__uncultured
	intergenic	NONE(dist=NONE),NONE(dist=NONE)	chrW	73553478	73553478	A	G	6.61291e-07	k__Bacteria.p__Actinobacteria.c__Actinobacteria.o__Micrococcales.f__Dermatophilaceae.g__uncultured
	intergenic	EIF4H(dist=1809),MIR7444(dist=53581)	chr19	3035365	3035365	C	T	8.10591e-07	k__Bacteria.p__Actinobacteria.c__Actinobacteria.o__Micrococcales.f__Dermatophilaceae.g__uncultured
	intergenic	EIF4H(dist=29266),MIR7444(dist=26124)	chr19	3062822	3062822	G	T	8.10591e-07	k__Bacteria.p__Actinobacteria.c__Actinobacteria.o__Micrococcales.f__Dermatophilaceae.g__uncultured
	intergenic	MIR4732(dist=293886),VEGFA(dist=15630)	chr3	30760365	30760365	G	A	1.79529e-06	k__Bacteria.p__Actinobacteria.c__Actinobacteria.o__Micrococcales.f__Dermatophilaceae.g__uncultured
	intergenic	DAP(dist=20615),CCT5(dist=215660)	chr2	78189860	78189860	T	C	2.04223e-06	k__Bacteria.p__Actinobacteria.c__Actinobacteria.o__Micrococcales.f__Dermatophilaceae.g__uncultured
	intergenic	NONE(dist=NONE),NONE(dist=NONE)	chr33	485232	485232	A	G	2.47717e-06	k__Bacteria.p__Actinobacteria.c__Actinobacteria.o__Micrococcales.f__Dermatophilaceae.g__uncultured
	intergenic	MIR4732(dist=139776),VEGFA(dist=169740)	chr3	30606255	30606255	T	C	3.40076e-06	k__Bacteria.p__Actinobacteria.c__Actinobacteria.o__Micrococcales.f__Dermatophilaceae.g__uncultured
	intergenic	NLGN1(dist=280494),TNFSF10(dist=9241)	chr9	19437777	19437777	C	T	4.365e-06	k__Bacteria.p__Actinobacteria.c__Actinobacteria.o__Micrococcales.f__Dermatophilaceae.g__uncultured
	intergenic	ZEB2(dist=374969),ACVR2A(dist=707085)	chr7	33790426	33790426	T	C	4.365e-06	k__Bacteria.p__Actinobacteria.c__Actinobacteria.o__Micrococcales.f__Dermatophilaceae.g__uncultured
	intergenic	TRMU(dist=314269),CERK(dist=83082)	chr1	16174470	16174470	G	A	5.58819e-06	k__Bacteria.p__Actinobacteria.c__Actinobacteria.o__Micrococcales.f__Dermatophilaceae.g__uncultured
	intronic	LTBP1	chr3	31336347	31336347	A	C	8.67213e-07	k__Bacteria.p__Actinobacteria.c__Actinobacteria.o__Micrococcales.f__Dermatophilaceae.g__uncultured
	intronic	ERN2	chr14	7309098	7309098	T	A	3.85594e-06	k__Bacteria.p__Actinobacteria.c__Actinobacteria.o__Micrococcales.f__Dermatophilaceae.g__uncultured
	intronic	P3H2	chr9	14151857	14151857	G	A	5.58819e-06	k__Bacteria.p__Actinobacteria.c__Actinobacteria.o__Micrococcales.f__Dermatophilaceae.g__uncultured
	intronic	BAK1	chr26	4800640	4800640	A	G	5.93758e-06	k__Bacteria.p__Actinobacteria.c__Actinobacteria.o__Micrococcales.f__Dermatophilaceae.g__uncultured
	intronic	BCL6	chr9	14951571	14951571	A	G	5.93758e-06	k__Bacteria.p__Actinobacteria.c__Actinobacteria.o__Micrococcales.f__Dermatophilaceae.g__uncultured
	downstream	CLDN10(dist=388)	chr1	147451162	147451162	T	C	5.07169e-06	k__Bacteria.p__Actinobacteria.c__Actinobacteria.o__Micrococcales.f__Microbacteriaceae.g__Leifsonia
	intergenic	DUT(dist=250088),COPS2(dist=33247)	chr10	10850103	10850103	G	A	2.3185e-07	k__Bacteria.p__Actinobacteria.c__Actinobacteria.o__Micrococcales.f__Microbacteriaceae.g__Leifsonia
	intergenic	BANP(dist=166991),CIDEC(dist=60859)	chr11	18309641	18309641	G	A	2.04223e-06	k__Bacteria.p__Actinobacteria.c__Actinobacteria.o__Micrococcales.f__Microbacteriaceae.g__Leifsonia
	intergenic	HOXB3(dist=6345),HOXB1(dist=9536)	chr27	6278301	6278301	T	C	2.17978e-06	k__Bacteria.p__Actinobacteria.c__Actinobacteria.o__Micrococcales.f__Microbacteriaceae.g__Leifsonia
	intergenic	PAX3(dist=13706),FARSB(dist=37419)	chr9	8109911	8109911	T	C	4.64531e-06	k__Bacteria.p__Actinobacteria.c__Actinobacteria.o__Micrococcales.f__Microbacteriaceae.g__Leifsonia
	upstream	IL21R(dist=808)	chr14	7709684	7709684	C	T	4.10094e-06	k__Bacteria.p__Actinobacteria.c__Actinobacteria.o__Micrococcales.f__Microbacteriaceae.g__Leifsonia
	exonic	STON1	chr3	8282453	8282453	T	C	5.76882e-07	k__Bacteria.p__Actinobacteria.c__Actinobacteria.o__Micrococcales.f__Microbacteriaceae.g__Microbacterium
	exonic	RARRES2	chr2	458529	458529	T	C	4.365e-06	k__Bacteria.p__Actinobacteria.c__Actinobacteria.o__Micrococcales.f__Microbacteriaceae.g__Microbacterium
	intergenic	MIR9-1(dist=25503),SUGP2(dist=27787)	chr28	3733978	3733978	A	G	4.07972e-07	k__Bacteria.p__Actinobacteria.c__Actinobacteria.o__Micrococcales.f__Microbacteriaceae.g__Microbacterium
	intergenic	PARP4(dist=63965),FDX1(dist=224217)	chr1	180676909	180676909	G	C	1.29317e-06	k__Bacteria.p__Actinobacteria.c__Actinobacteria.o__Micrococcales.f__Microbacteriaceae.g__Microbacterium
	intergenic	MIR9-1(dist=25530),SUGP2(dist=27760)	chr28	3734005	3734005	T	C	1.91494e-06	k__Bacteria.p__Actinobacteria.c__Actinobacteria.o__Micrococcales.f__Microbacteriaceae.g__Microbacterium
	intergenic	MIR9-1(dist=25485),SUGP2(dist=27805)	chr28	3733960	3733960	A	G	1.91494e-06	k__Bacteria.p__Actinobacteria.c__Actinobacteria.o__Micrococcales.f__Microbacteriaceae.g__Microbacterium
	intergenic	ZNF767(dist=18697),CDC25A(dist=30347)	chr2	599547	599547	A	C	2.32391e-06	k__Bacteria.p__Actinobacteria.c__Actinobacteria.o__Micrococcales.f__Microbacteriaceae.g__Microbacterium
	intergenic	CBFA2T2(dist=23610),TRPC4AP(dist=275390)	chr20	2281941	2281941	T	C	2.99737e-06	k__Bacteria.p__Actinobacteria.c__Actinobacteria.o__Micrococcales.f__Microbacteriaceae.g__Microbacterium
	intergenic	MIR6568(dist=71833),MYB(dist=416975)	chr3	55362442	55362442	C	G	4.10094e-06	k__Bacteria.p__Actinobacteria.c__Actinobacteria.o__Micrococcales.f__Microbacteriaceae.g__Microbacterium
	intergenic	SDC4(dist=38765),STK4(dist=3679)	chr20	5180670	5180670	T	C	4.64531e-06	k__Bacteria.p__Actinobacteria.c__Actinobacteria.o__Micrococcales.f__Microbacteriaceae.g__Microbacterium
	intronic	HERC3	chr4	35058755	35058755	T	A	3.08139e-07	k__Bacteria.p__Actinobacteria.c__Actinobacteria.o__Micrococcales.f__Microbacteriaceae.g__Microbacterium
	UTR3	STON1(NM_001204865:c.*800A>C)	chr3	8273038	8273038	T	G	5.02908e-07	k__Bacteria.p__Actinobacteria.c__Actinobacteria.o__Micrococcales.f__Microbacteriaceae.g__Microbacterium
	intergenic	STK11(dist=10553),CIRBP(dist=36952)	chr28	3139902	3139902	G	C	6.60609e-07	k__Bacteria.p__Actinobacteria.c__Actinobacteria.o__Micrococcales.f__Micrococcaceae.g__Rothia
	intergenic	TBX4(dist=37029),APPBP2(dist=329635)	chr19	7797376	7797376	T	C	5.58289e-06	k__Bacteria.p__Actinobacteria.c__Actinobacteria.o__Micrococcales.f__Micrococcaceae.g__Rothia
	intergenic	ABCE1(dist=64660),SMAD1(dist=48010)	chr4	31089364	31089364	T	C	5.58289e-06	k__Bacteria.p__Actinobacteria.c__Coriobacteriia.o__Coriobacteriales.f__Coriobacteriaceae.g__Collinsella
	intronic	STK40	chr23	4197251	4197251	A	G	2.47717e-06	k__Bacteria.p__Actinobacteria.c__Coriobacteriia.o__Coriobacteriales.f__Coriobacteriaceae.g__Collinsella
	intergenic	MIR1768(dist=212822),ZEB1(dist=31012)	chr2	14357421	14357421	T	C	1.09825e-11	k__Bacteria.p__Actinobacteria.c__Coriobacteriia.o__Coriobacteriales.f__Coriobacteriaceae.g__Enterorhabdus
	intergenic	MIR1768(dist=212804),ZEB1(dist=31030)	chr2	14357403	14357403	A	G	1.09825e-11	k__Bacteria.p__Actinobacteria.c__Coriobacteriia.o__Coriobacteriales.f__Coriobacteriaceae.g__Enterorhabdus
	intergenic	ZEB1(dist=98248),BAMBI(dist=722106)	chr2	14592406	14592406	T	A	6.67911e-09	k__Bacteria.p__Actinobacteria.c__Coriobacteriia.o__Coriobacteriales.f__Coriobacteriaceae.g__Enterorhabdus
	intergenic	ZEB1(dist=98308),BAMBI(dist=722046)	chr2	14592466	14592466	T	C	6.67911e-09	k__Bacteria.p__Actinobacteria.c__Coriobacteriia.o__Coriobacteriales.f__Coriobacteriaceae.g__Enterorhabdus
	intergenic	PARD3(dist=315127),NRP1(dist=1885)	chr2	13896418	13896418	T	G	1.39338e-08	k__Bacteria.p__Actinobacteria.c__Coriobacteriia.o__Coriobacteriales.f__Coriobacteriaceae.g__Enterorhabdus
	intergenic	NINJ1(dist=179251),CACNA1D(dist=241979)	chr12	7209171	7209171	A	C	3.3326e-08	k__Bacteria.p__Actinobacteria.c__Coriobacteriia.o__Coriobacteriales.f__Coriobacteriaceae.g__Enterorhabdus
	intergenic	PNPLA7(dist=75378),MIR1707(dist=49113)	chr17	2144690	2144690	T	C	3.3326e-08	k__Bacteria.p__Actinobacteria.c__Coriobacteriia.o__Coriobacteriales.f__Coriobacteriaceae.g__Enterorhabdus
	intergenic	AMBP(dist=40366),ENTPD8(dist=236070)	chr17	1044301	1044301	C	T	1.29891e-07	k__Bacteria.p__Actinobacteria.c__Coriobacteriia.o__Coriobacteriales.f__Coriobacteriaceae.g__Enterorhabdus
	intergenic	CD40(dist=66732),SLC35C2(dist=34028)	chr20	10692414	10692414	A	C	8.10591e-07	k__Bacteria.p__Actinobacteria.c__Coriobacteriia.o__Coriobacteriales.f__Coriobacteriaceae.g__Enterorhabdus
	intergenic	ACAP2(dist=10403),LSG1(dist=57923)	chr9	12917614	12917614	G	A	2.32391e-06	k__Bacteria.p__Actinobacteria.c__Coriobacteriia.o__Coriobacteriales.f__Coriobacteriaceae.g__Enterorhabdus
	intergenic	GADD45A(dist=25573),WLS(dist=4952)	chr8	29067857	29067857	G	A	6.79966e-07	k__Bacteria.p__Actinobacteria.c__Coriobacteriia.o__Coriobacteriales.f__Coriobacteriaceae.g__Enterorhabdus
	intronic	ZEB1	chr2	14420893	14420893	T	G	5.20132e-09	k__Bacteria.p__Actinobacteria.c__Coriobacteriia.o__Coriobacteriales.f__Coriobacteriaceae.g__Enterorhabdus
	intronic	UBAP2	chrW	19768	19768	A	G	2.17978e-06	k__Bacteria.p__Actinobacteria.c__Coriobacteriia.o__Coriobacteriales.f__Coriobacteriaceae.g__Enterorhabdus
	upstream	ZEB1(dist=629)	chr2	14494787	14494787	A	G	2.24987e-08	k__Bacteria.p__Actinobacteria.c__Coriobacteriia.o__Coriobacteriales.f__Coriobacteriaceae.g__Enterorhabdus
	upstream	RAD21(dist=546)	chr2	135564725	135564725	T	A	2.49069e-07	k__Bacteria.p__Actinobacteria.c__Coriobacteriia.o__Coriobacteriales.f__Coriobacteriaceae.g__Enterorhabdus
	intergenic	CCT8(dist=438768),SOD1(dist=193489)	chr1	105801848	105801848	C	G	2.47474e-06	k__Bacteria.p__Actinobacteria.c__Coriobacteriia.o__Coriobacteriales.f__Coriobacteriaceae.g__Olsenella
	intergenic	CASP14(dist=32742),NONE(dist=NONE)	chr22	5352316	5352316	G	A	1.08039e-06	k__Bacteria.p__Actinobacteria.c__Coriobacteriia.o__Coriobacteriales.f__Coriobacteriaceae.g__Olsenella
	intronic	NOX5	chr10	19721253	19721253	C	T	2.81055e-06	k__Bacteria.p__Actinobacteria.c__Coriobacteriia.o__Coriobacteriales.f__Coriobacteriaceae.g__Olsenella
	intronic	FGFRL1	chr4	85194093	85194093	T	C	5.93196e-06	k__Bacteria.p__Actinobacteria.c__Coriobacteriia.o__Coriobacteriales.f__Coriobacteriaceae.g__Olsenella
	intergenic	COG7(dist=232252),MIR6548(dist=97624)	chr14	7590884	7590884	T	C	1.91494e-06	k__Bacteria.p__Actinobacteria.c__Coriobacteriia.o__Coriobacteriales.f__Coriobacteriaceae.g__Senegalimassilia
	intergenic	GPR137B(dist=429082),NTPCR(dist=737649)	chr3	38347841	38347841	C	T	2.32391e-06	k__Bacteria.p__Actinobacteria.c__Coriobacteriia.o__Coriobacteriales.f__Coriobacteriaceae.g__Senegalimassilia
	intergenic	SLAMF8(dist=30228),NTRK1(dist=30128)	chr25	2550558	2550558	A	G	2.47717e-06	k__Bacteria.p__Actinobacteria.c__Coriobacteriia.o__Coriobacteriales.f__Coriobacteriaceae.g__Senegalimassilia
	intergenic	SLAMF8(dist=30254),NTRK1(dist=30102)	chr25	2550584	2550584	A	T	2.47717e-06	k__Bacteria.p__Actinobacteria.c__Coriobacteriia.o__Coriobacteriales.f__Coriobacteriaceae.g__Senegalimassilia
	intergenic	BAZ2B(dist=48994),NONE(dist=NONE)	chr7	36710651	36710651	A	G	2.8133e-06	k__Bacteria.p__Actinobacteria.c__Coriobacteriia.o__Coriobacteriales.f__Coriobacteriaceae.g__Senegalimassilia
	intergenic	MYH10(dist=43160),PIK3R5(dist=122472)	chr18	1862066	1862066	G	A	4.93811e-06	k__Bacteria.p__Actinobacteria.c__Coriobacteriia.o__Coriobacteriales.f__Coriobacteriaceae.g__Senegalimassilia
	exonic	FUT11	chr6	16780551	16780551	A	G	1.5756e-06	k__Bacteria.p__Actinobacteria.c__Coriobacteriia.o__Coriobacteriales.f__Coriobacteriaceae.g__Slackia
	intronic	FOXP3	chr12	16441926	16441926	C	T	4.52251e-06	k__Bacteria.p__Actinobacteria.c__Coriobacteriia.o__Coriobacteriales.f__Coriobacteriaceae.g__Slackia
	intergenic	ADCY9(dist=10282),SRL(dist=1913)	chr14	13057277	13057277	T	C	1.91494e-06	k__Bacteria.p__Actinobacteria.c__Coriobacteriia.o__Coriobacteriales.f__Coriobacteriaceae.g__uncultured
	intergenic	UBA5(dist=249104),BFSP2(dist=24332)	chr2	42532386	42532386	T	A	2.6401e-06	k__Bacteria.p__Actinobacteria.c__Coriobacteriia.o__Coriobacteriales.f__Coriobacteriaceae.g__uncultured
	intergenic	NFKBIZ(dist=277501),ALCAM(dist=799642)	chr1	86815426	86815426	G	C	5.58819e-06	k__Bacteria.p__Actinobacteria.c__Coriobacteriia.o__Coriobacteriales.f__Coriobacteriaceae.g__uncultured
	intergenic	NFKBIZ(dist=277502),ALCAM(dist=799641)	chr1	86815427	86815427	T	G	5.58819e-06	k__Bacteria.p__Actinobacteria.c__Coriobacteriia.o__Coriobacteriales.f__Coriobacteriaceae.g__uncultured
	intergenic	NFKBIZ(dist=277525),ALCAM(dist=799618)	chr1	86815450	86815450	C	T	5.58819e-06	k__Bacteria.p__Actinobacteria.c__Coriobacteriia.o__Coriobacteriales.f__Coriobacteriaceae.g__uncultured
	intronic	ABLIM1	chr6	28817326	28817326	T	C	2.47717e-06	k__Bacteria.p__Actinobacteria.c__Coriobacteriia.o__Coriobacteriales.f__Coriobacteriaceae.g__uncultured
	intronic	MBNL3	chr4	3508711	3508711	T	C	5.58819e-06	k__Bacteria.p__Actinobacteria.c__Coriobacteriia.o__Coriobacteriales.f__Coriobacteriaceae.g__uncultured
	upstream	ZEB1(dist=629)	chr2	14494787	14494787	A	G	2.99737e-06	k__Bacteria.p__Actinobacteria.c__Coriobacteriia.o__Coriobacteriales.f__Coriobacteriaceae.g__uncultured
	intergenic	ASB12(dist=302351),CDX4(dist=145291)	chr4	11961885	11961885	T	G	2.47717e-06	k__Bacteria.p__Bacteroidetes.c__Bacteroidia.o__Bacteroidales.f__3M1PL1.52_termite_group.g__uncultured_Bacteroidetes_bacterium
	intergenic	IGSF11(dist=774093),LSAMP(dist=233507)	chr1	82485890	82485890	G	A	7.07112e-07	k__Bacteria.p__Bacteroidetes.c__Bacteroidia.o__Bacteroidales.f__Bacteroidaceae.g__Bacteroides
	intergenic	HNMT(dist=347716),ARHGAP15(dist=1099448)	chr7	31609078	31609078	G	T	7.07112e-07	k__Bacteria.p__Bacteroidetes.c__Bacteroidia.o__Bacteroidales.f__Bacteroidaceae.g__Bacteroides
	intergenic	NUP50(dist=180409),FBLN1(dist=53462)	chr1	70399405	70399405	A	C	8.09762e-07	k__Bacteria.p__Bacteroidetes.c__Bacteroidia.o__Bacteroidales.f__Bacteroidaceae.g__Bacteroides
	intergenic	WASHC1(dist=126043),RAD52(dist=429380)	chr1	60104141	60104141	T	C	1.67949e-06	k__Bacteria.p__Bacteroidetes.c__Bacteroidia.o__Bacteroidales.f__Bacteroidaceae.g__Bacteroides
	intergenic	HMGB1(dist=8017),MIR1646(dist=31958)	chr1	176507209	176507209	T	G	1.91304e-06	k__Bacteria.p__Bacteroidetes.c__Bacteroidia.o__Bacteroidales.f__Bacteroidaceae.g__Bacteroides
	intergenic	EXOC2(dist=314213),FOXC1(dist=41068)	chr2	66939634	66939634	A	G	2.99445e-06	k__Bacteria.p__Bacteroidetes.c__Bacteroidia.o__Bacteroidales.f__Bacteroidaceae.g__Bacteroides
	intergenic	GLG1(dist=39174),WDR59(dist=1232)	chr11	1899817	1899817	T	G	4.36082e-06	k__Bacteria.p__Bacteroidetes.c__Bacteroidia.o__Bacteroidales.f__Bacteroidaceae.g__Bacteroides
	intronic	UBAC2	chr1	146030796	146030796	T	C	1.61449e-07	k__Bacteria.p__Bacteroidetes.c__Bacteroidia.o__Bacteroidales.f__Bacteroidaceae.g__Bacteroides
	intronic	OTC	chr1	114226916	114226916	G	A	8.66327e-07	k__Bacteria.p__Bacteroidetes.c__Bacteroidia.o__Bacteroidales.f__Bacteroidaceae.g__Bacteroides
	intronic	ZMAT5	chr15	11333496	11333496	T	C	4.64087e-06	k__Bacteria.p__Bacteroidetes.c__Bacteroidia.o__Bacteroidales.f__Bacteroidaceae.g__Bacteroides
	intronic	RUNX1	chr1	107416369	107416369	T	A	5.24854e-06	k__Bacteria.p__Bacteroidetes.c__Bacteroidia.o__Bacteroidales.f__Bacteroidaceae.g__Bacteroides
	intergenic	SMAD7B(dist=37396),MIR122-2(dist=250892)	chrW	2666095	2666095	A	T	4.64531e-06	k__Bacteria.p__Bacteroidetes.c__Bacteroidia.o__Bacteroidales.f__Bacteroidales_BS11_gut_group.g__uncultured_bacterium
	intergenic	CYP11A1(dist=21735),STRA6(dist=2453)	chr10	3040241	3040241	T	C	1.20144e-06	k__Bacteria.p__Bacteroidetes.c__Bacteroidia.o__Bacteroidales.f__Bacteroidales_BS11_gut_group.g__uncultured_bacterium
	intronic	SLC25A22	chr5	16048188	16048188	A	G	5.58289e-06	k__Bacteria.p__Bacteroidetes.c__Bacteroidia.o__Bacteroidales.f__Bacteroidales_BS11_gut_group.g__uncultured_bacterium
	intergenic	MTFR1(dist=135481),TRIM55(dist=12368)	chr2	114960927	114960927	T	C	4.37208e-07	k__Bacteria.p__Bacteroidetes.c__Bacteroidia.o__Bacteroidales.f__Bacteroidales_BS11_gut_group.g__unidentified
	intergenic	PPP1R16B(dist=33992),MAFB(dist=844201)	chr20	3846471	3846471	A	G	6.67911e-09	k__Bacteria.p__Bacteroidetes.c__Bacteroidia.o__Bacteroidales.f__Bacteroidales_S24.7_group.g__uncultured_rumen_bacterium
	intergenic	SCPEP1(dist=49316),MIR1561(dist=53077)	chr18	6353772	6353772	C	T	1.39338e-08	k__Bacteria.p__Bacteroidetes.c__Bacteroidia.o__Bacteroidales.f__Bacteroidales_S24.7_group.g__uncultured_rumen_bacterium
	intergenic	CENPP(dist=508341),ATG7(dist=419566)	chr12	4368543	4368543	T	A	1.73967e-07	k__Bacteria.p__Bacteroidetes.c__Bacteroidia.o__Bacteroidales.f__Bacteroidales_S24.7_group.g__uncultured_rumen_bacterium
	intergenic	EFNA2(dist=12891),MUM1(dist=11910)	chr28	3247083	3247083	C	G	1.73967e-07	k__Bacteria.p__Bacteroidetes.c__Bacteroidia.o__Bacteroidales.f__Bacteroidales_S24.7_group.g__uncultured_rumen_bacterium
	intergenic	SMAP2(dist=6882),MIR30E(dist=28303)	chr23	5050540	5050540	C	G	3.5468e-07	k__Bacteria.p__Bacteroidetes.c__Bacteroidia.o__Bacteroidales.f__Bacteroidales_S24.7_group.g__uncultured_rumen_bacterium
	intergenic	SMAP2(dist=6885),MIR30E(dist=28300)	chr23	5050543	5050543	T	C	3.5468e-07	k__Bacteria.p__Bacteroidetes.c__Bacteroidia.o__Bacteroidales.f__Bacteroidales_S24.7_group.g__uncultured_rumen_bacterium
	intergenic	PPP1R16B(dist=33989),MAFB(dist=844204)	chr20	3846468	3846468	C	A	5.38672e-07	k__Bacteria.p__Bacteroidetes.c__Bacteroidia.o__Bacteroidales.f__Bacteroidales_S24.7_group.g__uncultured_rumen_bacterium
	intergenic	NOG(dist=64711),C18H17ORF67(dist=2099)	chr18	6253926	6253926	C	A	9.27632e-07	k__Bacteria.p__Bacteroidetes.c__Bacteroidia.o__Bacteroidales.f__Bacteroidales_S24.7_group.g__uncultured_rumen_bacterium
	intergenic	GSN(dist=82783),NDUFA8(dist=198942)	chr17	8804997	8804997	G	A	1.91494e-06	k__Bacteria.p__Bacteroidetes.c__Bacteroidia.o__Bacteroidales.f__Bacteroidales_S24.7_group.g__uncultured_rumen_bacterium
	intergenic	DRG2(dist=15140),ALKBH5(dist=11003)	chr14	5425661	5425661	T	C	2.32391e-06	k__Bacteria.p__Bacteroidetes.c__Bacteroidia.o__Bacteroidales.f__Bacteroidales_S24.7_group.g__uncultured_rumen_bacterium
	intergenic	DCTN2(dist=308383),MARS(dist=7484)	chr33	4119109	4119109	C	G	3.85594e-06	k__Bacteria.p__Bacteroidetes.c__Bacteroidia.o__Bacteroidales.f__Bacteroidales_S24.7_group.g__uncultured_rumen_bacterium
	intergenic	MIR6516(dist=65186),SRSF2(dist=45651)	chr18	4195963	4195963	A	G	5.93758e-06	k__Bacteria.p__Bacteroidetes.c__Bacteroidia.o__Bacteroidales.f__Bacteroidales_S24.7_group.g__uncultured_rumen_bacterium
	intergenic	HAS2(dist=443794),DERL1(dist=82869)	chr2	137818184	137818184	G	C	5.93758e-06	k__Bacteria.p__Bacteroidetes.c__Bacteroidia.o__Bacteroidales.f__Bacteroidales_S24.7_group.g__uncultured_rumen_bacterium
	intergenic	RAF1(dist=10461),ZCCHC13(dist=59680)	chr12	5392904	5392904	G	T	7.63787e-07	k__Bacteria.p__Bacteroidetes.c__Bacteroidia.o__Bacteroidales.f__Bacteroidales_S24.7_group.g__uncultured_rumen_bacterium
	intronic	UBAP2	chrW	22677	22677	T	C	2.67521e-07	k__Bacteria.p__Bacteroidetes.c__Bacteroidia.o__Bacteroidales.f__Bacteroidales_S24.7_group.g__uncultured_rumen_bacterium
	intronic	LAMB2	chr12	11961897	11961897	A	G	5.25353e-06	k__Bacteria.p__Bacteroidetes.c__Bacteroidia.o__Bacteroidales.f__Bacteroidales_S24.7_group.g__uncultured_rumen_bacterium
	UTR3	GSDME(NM_001006361:c.*470G>A)	chr2	31607561	31607561	C	T	2.3185e-07	k__Bacteria.p__Bacteroidetes.c__Bacteroidia.o__Bacteroidales.f__Bacteroidales_S24.7_group.g__uncultured_rumen_bacterium
	intergenic	NMUR1(dist=255740),CHRND(dist=54387)	chr9	15701903	15701903	G	A	4.68949e-07	k__Bacteria.p__Bacteroidetes.c__Bacteroidia.o__Bacteroidales.f__gir.aah93h0.g__uncultured_bacterium
	intergenic	TIMD4(dist=501946),CNOT8(dist=48576)	chr13	12690932	12690932	C	T	1.68116e-06	k__Bacteria.p__Bacteroidetes.c__Bacteroidia.o__Bacteroidales.f__gir.aah93h0.g__uncultured_bacterium
	intergenic	T(dist=68955),QKI(dist=1085952)	chr3	43124432	43124432	C	G	2.32391e-06	k__Bacteria.p__Bacteroidetes.c__Bacteroidia.o__Bacteroidales.f__gir.aah93h0.g__uncultured_bacterium
	intergenic	FGR(dist=1891),FAM76A(dist=13626)	chr23	2220278	2220278	T	C	2.93667e-06	k__Bacteria.p__Bacteroidetes.c__Bacteroidia.o__Bacteroidales.f__gir.aah93h0.g__uncultured_bacterium
	intronic	PALM	chr28	2857794	2857794	T	C	4.365e-06	k__Bacteria.p__Bacteroidetes.c__Bacteroidia.o__Bacteroidales.f__gir.aah93h0.g__uncultured_bacterium
	intergenic	MIR6621(dist=318514),PODXL(dist=60473)	chr1	3627583	3627583	C	T	1.92066e-08	k__Bacteria.p__Bacteroidetes.c__Bacteroidia.o__Bacteroidales.f__Porphyromonadaceae.g__Butyricimonas
	intergenic	SLC26A6(dist=34541),COPG1(dist=10620)	chr12	9490692	9490692	A	G	4.07972e-07	k__Bacteria.p__Bacteroidetes.c__Bacteroidia.o__Bacteroidales.f__Porphyromonadaceae.g__Butyricimonas
	intergenic	CG-16(dist=60826),JCHAIN(dist=222485)	chr4	49789791	49789791	A	G	2.8133e-06	k__Bacteria.p__Bacteroidetes.c__Bacteroidia.o__Bacteroidales.f__Porphyromonadaceae.g__Butyricimonas
	intergenic	CHID1(dist=211336),POLR2L(dist=200147)	chr5	15671102	15671102	T	C	4.64531e-06	k__Bacteria.p__Bacteroidetes.c__Bacteroidia.o__Bacteroidales.f__Porphyromonadaceae.g__Butyricimonas
	intronic	PLAG1	chr2	111243095	111243095	A	G	5.25353e-06	k__Bacteria.p__Bacteroidetes.c__Bacteroidia.o__Bacteroidales.f__Porphyromonadaceae.g__Butyricimonas
	intergenic	ZEB1(dist=98248),BAMBI(dist=722106)	chr2	14592406	14592406	T	A	2.8729e-07	k__Bacteria.p__Bacteroidetes.c__Bacteroidia.o__Bacteroidales.f__Porphyromonadaceae.g__Macellibacteroides
	intergenic	ZEB1(dist=98308),BAMBI(dist=722046)	chr2	14592466	14592466	T	C	2.8729e-07	k__Bacteria.p__Bacteroidetes.c__Bacteroidia.o__Bacteroidales.f__Porphyromonadaceae.g__Macellibacteroides
	intergenic	CHID1(dist=211336),POLR2L(dist=200147)	chr5	15671102	15671102	T	C	1.29317e-06	k__Bacteria.p__Bacteroidetes.c__Bacteroidia.o__Bacteroidales.f__Porphyromonadaceae.g__Macellibacteroides
	intergenic	SLAMF8(dist=30228),NTRK1(dist=30128)	chr25	2550558	2550558	A	G	1.68116e-06	k__Bacteria.p__Bacteroidetes.c__Bacteroidia.o__Bacteroidales.f__Porphyromonadaceae.g__Macellibacteroides
	intergenic	SLAMF8(dist=30254),NTRK1(dist=30102)	chr25	2550584	2550584	A	T	1.68116e-06	k__Bacteria.p__Bacteroidetes.c__Bacteroidia.o__Bacteroidales.f__Porphyromonadaceae.g__Macellibacteroides
	intergenic	NONE(dist=NONE),NONE(dist=NONE)	chrW	58599958	58599958	A	G	2.6401e-06	k__Bacteria.p__Bacteroidetes.c__Bacteroidia.o__Bacteroidales.f__Porphyromonadaceae.g__Macellibacteroides
	intergenic	ATP13A4(dist=290180),FGF12(dist=33374)	chr9	13560911	13560911	A	G	5.58819e-06	k__Bacteria.p__Bacteroidetes.c__Bacteroidia.o__Bacteroidales.f__Porphyromonadaceae.g__Macellibacteroides
	intergenic	DUSP7(dist=259528),RPL29(dist=58321)	chr12	908839	908839	C	T	8.66327e-07	k__Bacteria.p__Bacteroidetes.c__Bacteroidia.o__Bacteroidales.f__Porphyromonadaceae.g__Parabacteroides
	intronic	SLC25A22	chr5	16048177	16048177	T	C	1.77101e-08	k__Bacteria.p__Bacteroidetes.c__Bacteroidia.o__Bacteroidales.f__Porphyromonadaceae.g__Parabacteroides
	intronic	SLC25A22	chr5	16048188	16048188	A	G	1.03996e-07	k__Bacteria.p__Bacteroidetes.c__Bacteroidia.o__Bacteroidales.f__Porphyromonadaceae.g__Parabacteroides
	intronic	ELK3	chr1	45791734	45791734	G	A	4.36082e-06	k__Bacteria.p__Bacteroidetes.c__Bacteroidia.o__Bacteroidales.f__Porphyromonadaceae.g__Parabacteroides
	upstream	NUCB2(dist=480)	chr5	12021765	12021765	G	A	6.1706e-07	k__Bacteria.p__Bacteroidetes.c__Bacteroidia.o__Bacteroidales.f__Porphyromonadaceae.g__Parabacteroides
	intergenic	IKZF3(dist=3712),ZPBP2(dist=1498)	chr27	7092243	7092243	T	C	6.15633e-08	k__Bacteria.p__Bacteroidetes.c__Bacteroidia.o__Bacteroidales.f__Porphyromonadaceae.g__uncultured
	intergenic	TFAP2A(dist=641496),BLOC1S5(dist=376114)	chr2	63941281	63941281	G	A	1.21118e-06	k__Bacteria.p__Bacteroidetes.c__Bacteroidia.o__Bacteroidales.f__Porphyromonadaceae.g__uncultured
	intergenic	HOXB1(dist=154860),CBX1(dist=23185)	chr27	6445442	6445442	A	G	1.79529e-06	k__Bacteria.p__Bacteroidetes.c__Bacteroidia.o__Bacteroidales.f__Porphyromonadaceae.g__uncultured
	intergenic	MIR6621(dist=318514),PODXL(dist=60473)	chr1	3627583	3627583	C	T	2.99737e-06	k__Bacteria.p__Bacteroidetes.c__Bacteroidia.o__Bacteroidales.f__Porphyromonadaceae.g__uncultured
	intergenic	MIR6707(dist=727788),MAPRE2(dist=53809)	chr2	107546901	107546901	A	G	5.93758e-06	k__Bacteria.p__Bacteroidetes.c__Bacteroidia.o__Bacteroidales.f__Porphyromonadaceae.g__uncultured
	intronic	ACTN4	chr32	82102	82102	T	C	1.18549e-08	k__Bacteria.p__Bacteroidetes.c__Bacteroidia.o__Bacteroidales.f__Porphyromonadaceae.g__uncultured
	intronic	CTNNA2	chr4	87675655	87675655	T	G	3.30795e-07	k__Bacteria.p__Bacteroidetes.c__Bacteroidia.o__Bacteroidales.f__Porphyromonadaceae.g__uncultured
	intronic	CTNNA2	chr4	87675641	87675641	A	G	3.30795e-07	k__Bacteria.p__Bacteroidetes.c__Bacteroidia.o__Bacteroidales.f__Porphyromonadaceae.g__uncultured
	intronic	PLAG1	chr2	111243095	111243095	A	G	4.10094e-06	k__Bacteria.p__Bacteroidetes.c__Bacteroidia.o__Bacteroidales.f__Porphyromonadaceae.g__uncultured
	intergenic	MTFR1(dist=135716),TRIM55(dist=12133)	chr2	114961162	114961162	C	A	4.74857e-06	k__Bacteria.p__Bacteroidetes.c__Bacteroidia.o__Bacteroidales.f__Prevotellaceae.g__Alloprevotella
	intergenic	NUBP1(dist=767139),USP7(dist=29970)	chr14	10289409	10289409	T	C	2.08506e-06	k__Bacteria.p__Bacteroidetes.c__Bacteroidia.o__Bacteroidales.f__Prevotellaceae.g__Alloprevotella
	intergenic	THRA(dist=27192),RARA(dist=31911)	chr27	7190640	7190640	C	T	2.40999e-06	k__Bacteria.p__Bacteroidetes.c__Bacteroidia.o__Bacteroidales.f__Prevotellaceae.g__Alloprevotella
	intronic	SCPEP1	chr18	6294538	6294538	C	T	2.67521e-07	k__Bacteria.p__Bacteroidetes.c__Bacteroidia.o__Bacteroidales.f__Prevotellaceae.g__Alloprevotella
	intronic	CACNG3	chr14	7142143	7142143	G	A	1.55527e-06	k__Bacteria.p__Bacteroidetes.c__Bacteroidia.o__Bacteroidales.f__Prevotellaceae.g__Alloprevotella
	intergenic	C13H5orf15(dist=30132),FSTL4(dist=158753)	chr13	16785700	16785700	A	G	4.93811e-06	k__Bacteria.p__Bacteroidetes.c__Bacteroidia.o__Bacteroidales.f__Prevotellaceae.g__Paraprevotella
	intergenic	ASB12(dist=108103),CDX4(dist=339539)	chr4	11767637	11767637	A	G	5.58819e-06	k__Bacteria.p__Bacteroidetes.c__Bacteroidia.o__Bacteroidales.f__Prevotellaceae.g__Paraprevotella
	exonic	PREB	chr3	104478227	104478227	T	C	8.10591e-07	k__Bacteria.p__Bacteroidetes.c__Bacteroidia.o__Bacteroidales.f__Prevotellaceae.g__Prevotella_2
	intergenic	PNRC1(dist=17248),MIR1451(dist=145261)	chr3	75849297	75849297	T	C	8.10591e-07	k__Bacteria.p__Bacteroidetes.c__Bacteroidia.o__Bacteroidales.f__Prevotellaceae.g__Prevotella_2
	intergenic	TIMD4(dist=347346),CNOT8(dist=203176)	chr13	12536332	12536332	A	C	1.21118e-06	k__Bacteria.p__Bacteroidetes.c__Bacteroidia.o__Bacteroidales.f__Prevotellaceae.g__Prevotella_2
	intergenic	PMM2(dist=38196),METTL22(dist=10458)	chr14	10499339	10499339	G	A	2.6401e-06	k__Bacteria.p__Bacteroidetes.c__Bacteroidia.o__Bacteroidales.f__Prevotellaceae.g__Prevotella_2
	intergenic	PRPH2(dist=546205),COX7A2L(dist=309795)	chr3	23697531	23697531	C	T	2.99737e-06	k__Bacteria.p__Bacteroidetes.c__Bacteroidia.o__Bacteroidales.f__Prevotellaceae.g__Prevotella_2
	intergenic	CCDC61(dist=3731),TMEM41A(dist=204040)	chr9	3617458	3617458	A	T	3.6215e-06	k__Bacteria.p__Bacteroidetes.c__Bacteroidia.o__Bacteroidales.f__Prevotellaceae.g__Prevotella_2
	intergenic	FAM18B1(dist=50444),PMP22(dist=7362)	chr18	2306160	2306160	A	G	4.10094e-06	k__Bacteria.p__Bacteroidetes.c__Bacteroidia.o__Bacteroidales.f__Prevotellaceae.g__Prevotella_2
	intergenic	MCF2L(dist=216599),COL4A1(dist=827139)	chr1	139311537	139311537	A	G	5.25353e-06	k__Bacteria.p__Bacteroidetes.c__Bacteroidia.o__Bacteroidales.f__Prevotellaceae.g__Prevotella_2
	intergenic	LRTOMT(dist=216512),POLD3(dist=28601)	chr1	195850527	195850527	G	A	5.93758e-06	k__Bacteria.p__Bacteroidetes.c__Bacteroidia.o__Bacteroidales.f__Prevotellaceae.g__Prevotella_2
	intergenic	LRTOMT(dist=216510),POLD3(dist=28603)	chr1	195850525	195850525	T	C	5.93758e-06	k__Bacteria.p__Bacteroidetes.c__Bacteroidia.o__Bacteroidales.f__Prevotellaceae.g__Prevotella_2
	intergenic	IL5RA(dist=155012),LRRN1(dist=17590)	chr12	18658723	18658723	T	G	3.98046e-06	k__Bacteria.p__Bacteroidetes.c__Bacteroidia.o__Bacteroidales.f__Prevotellaceae.g__Prevotella_2
	intergenic	NONE(dist=NONE),NONE(dist=NONE)	chrW	77741923	77741923	C	G	1.3805e-06	k__Bacteria.p__Bacteroidetes.c__Bacteroidia.o__Bacteroidales.f__Prevotellaceae.g__uncultured
	intergenic	KCND1(dist=53132),WNT2B(dist=54739)	chr26	3440411	3440411	G	A	7.79625e-07	k__Bacteria.p__Bacteroidetes.c__Bacteroidia.o__Bacteroidales.f__Prevotellaceae.g__uncultured
	intergenic	KCND1(dist=53065),WNT2B(dist=54806)	chr26	3440344	3440344	G	A	7.79625e-07	k__Bacteria.p__Bacteroidetes.c__Bacteroidia.o__Bacteroidales.f__Prevotellaceae.g__uncultured
	intronic	SLC25A22	chr5	16048188	16048188	A	G	2.63752e-06	k__Bacteria.p__Bacteroidetes.c__Bacteroidia.o__Bacteroidales.f__Prevotellaceae.g__uncultured
	intronic	SLC25A22	chr5	16048177	16048177	T	C	5.58289e-06	k__Bacteria.p__Bacteroidetes.c__Bacteroidia.o__Bacteroidales.f__Prevotellaceae.g__uncultured
	intergenic	MIR1702(dist=283284),DNAJC18(dist=56592)	chr13	3111443	3111443	G	A	3.39747e-06	k__Bacteria.p__Bacteroidetes.c__Bacteroidia.o__Bacteroidales.f__Rikenellaceae.g__Rikenellaceae_RC9_gut_group
	intergenic	MYOCD(dist=58612),NDEL1(dist=802201)	chr18	899571	899571	G	A	3.618e-06	k__Bacteria.p__Bacteroidetes.c__Bacteroidia.o__Bacteroidales.f__Rikenellaceae.g__Rikenellaceae_RC9_gut_group
	intergenic	PCMT1(dist=597411),ZBTB2(dist=9823)	chr3	48951356	48951356	A	G	3.85222e-06	k__Bacteria.p__Bacteroidetes.c__Bacteroidia.o__Bacteroidales.f__Rikenellaceae.g__Rikenellaceae_RC9_gut_group
	intergenic	SUPT4H1(dist=103569),MIR1698-1(dist=14336)	chr19	813632	813632	T	C	5.93196e-06	k__Bacteria.p__Bacteroidetes.c__Bacteroidia.o__Bacteroidales.f__Rikenellaceae.g__Rikenellaceae_RC9_gut_group
	intronic	SLC6A9	chr8	20745749	20745749	G	A	5.26354e-06	k__Bacteria.p__Bacteroidetes.c__Bacteroidia.o__Bacteroidales.f__Rikenellaceae.g__Rikenellaceae_RC9_gut_group
	intergenic	AKR1D1(dist=137342),SLC37A3(dist=28824)	chr1	56721920	56721920	G	A	1.98643e-06	k__Bacteria.p__Bacteroidetes.c__Bacteroidia.o__Bacteroidales.f__Rikenellaceae.g__vadinBC27_wastewater.sludge_group
	intronic	GIT1	chr19	6214192	6214192	A	C	3.6215e-06	k__Bacteria.p__Bacteroidetes.c__Bacteroidia.o__Bacteroidales.f__uncultured.g__uncultured_bacterium
	intronic	PALM	chr28	2857794	2857794	T	C	4.365e-06	k__Bacteria.p__Bacteroidetes.c__Bacteroidia.o__Bacteroidales.f__uncultured.g__uncultured_bacterium
	intergenic	LSG1(dist=74602),OPA1(dist=122914)	chr9	13062069	13062069	C	T	2.49069e-07	k__Bacteria.p__Bacteroidetes.c__Flavobacteriia.o__Flavobacteriales.f__Flavobacteriaceae.g__Chryseobacterium
	intergenic	NONE(dist=NONE),NONE(dist=NONE)	chrW	8335259	8335259	C	T	2.49069e-07	k__Bacteria.p__Bacteroidetes.c__Flavobacteriia.o__Flavobacteriales.f__Flavobacteriaceae.g__Chryseobacterium
	intergenic	EWSR1(dist=47035),TESC(dist=124573)	chr15	11504098	11504098	A	G	1.29317e-06	k__Bacteria.p__Bacteroidetes.c__Flavobacteriia.o__Flavobacteriales.f__Flavobacteriaceae.g__Chryseobacterium
	intergenic	SF3A1(dist=83142),MTMR3(dist=1009)	chr15	11208724	11208724	A	G	2.17978e-06	k__Bacteria.p__Bacteroidetes.c__Flavobacteriia.o__Flavobacteriales.f__Flavobacteriaceae.g__Chryseobacterium
	intergenic	SLC22A5(dist=9919),IRF1(dist=16882)	chr13	17574326	17574326	C	T	2.6401e-06	k__Bacteria.p__Bacteroidetes.c__Flavobacteriia.o__Flavobacteriales.f__Flavobacteriaceae.g__Chryseobacterium
	intergenic	NBEA(dist=12922),RFC3(dist=369693)	chr1	174856394	174856394	A	T	4.10094e-06	k__Bacteria.p__Bacteroidetes.c__Flavobacteriia.o__Flavobacteriales.f__Flavobacteriaceae.g__Chryseobacterium
	intergenic	EWSR1(dist=47013),TESC(dist=124595)	chr15	11504076	11504076	T	C	4.365e-06	k__Bacteria.p__Bacteroidetes.c__Flavobacteriia.o__Flavobacteriales.f__Flavobacteriaceae.g__Chryseobacterium
	intergenic	EWSR1(dist=46976),TESC(dist=124632)	chr15	11504039	11504039	T	C	4.365e-06	k__Bacteria.p__Bacteroidetes.c__Flavobacteriia.o__Flavobacteriales.f__Flavobacteriaceae.g__Chryseobacterium
	intergenic	F13A1(dist=30708),NRN1(dist=7800)	chr2	65108270	65108270	C	A	5.2987e-06	k__Bacteria.p__Bacteroidetes.c__Flavobacteriia.o__Flavobacteriales.f__Flavobacteriaceae.g__Chryseobacterium
	intergenic	F13A1(dist=30715),NRN1(dist=7793)	chr2	65108277	65108277	G	A	5.2987e-06	k__Bacteria.p__Bacteroidetes.c__Flavobacteriia.o__Flavobacteriales.f__Flavobacteriaceae.g__Chryseobacterium
	intronic	FLT1	chr1	177193193	177193193	G	A	2.32391e-06	k__Bacteria.p__Bacteroidetes.c__Flavobacteriia.o__Flavobacteriales.f__Flavobacteriaceae.g__Chryseobacterium
	intronic	NBEA	chr1	174833926	174833926	T	C	5.25353e-06	k__Bacteria.p__Bacteroidetes.c__Flavobacteriia.o__Flavobacteriales.f__Flavobacteriaceae.g__Chryseobacterium
	intergenic	SDHAF2(dist=94643),TMEM258(dist=44859)	chr5	440984	440984	A	C	5.54066e-06	k__Bacteria.p__Bacteroidetes.c__Sphingobacteriia.o__Sphingobacteriales.f__Chitinophagaceae.g__Sediminibacterium
	intergenic	MIR6647(dist=297582),ST3GAL3(dist=86482)	chr8	20452353	20452353	C	G	4.20069e-08	k__Bacteria.p__Cyanobacteria.c__Chloroplast.o__Gossypium_arboreum.f__Gossypium_arboreum.g__Gossypium_arboreum
	intergenic	AHCYL1(dist=6139),LAMTOR5(dist=100266)	chr26	1323876	1323876	A	G	1.87017e-07	k__Bacteria.p__Cyanobacteria.c__Chloroplast.o__Gossypium_arboreum.f__Gossypium_arboreum.g__Gossypium_arboreum
	intergenic	RFTN2(dist=327579),SATB2(dist=188021)	chr7	10606271	10606271	G	A	5.02908e-07	k__Bacteria.p__Cyanobacteria.c__Chloroplast.o__Gossypium_arboreum.f__Gossypium_arboreum.g__Gossypium_arboreum
	intergenic	SAR1B(dist=75167),PPP2CA(dist=58998)	chr13	16527223	16527223	A	G	6.17698e-07	k__Bacteria.p__Cyanobacteria.c__Chloroplast.o__Gossypium_arboreum.f__Gossypium_arboreum.g__Gossypium_arboreum
	intergenic	MIR133A2(dist=2282),SLCO4A1(dist=41952)	chr20	8137906	8137906	C	T	8.67213e-07	k__Bacteria.p__Cyanobacteria.c__Chloroplast.o__Gossypium_arboreum.f__Gossypium_arboreum.g__Gossypium_arboreum
	intergenic	MRPS10(dist=59513),PRPH2(dist=119161)	chr3	23022648	23022648	T	C	9.92095e-07	k__Bacteria.p__Cyanobacteria.c__Chloroplast.o__Gossypium_arboreum.f__Gossypium_arboreum.g__Gossypium_arboreum
	intergenic	CSRP1(dist=5725),TNNT2(dist=18064)	chr26	787769	787769	T	C	1.06086e-06	k__Bacteria.p__Cyanobacteria.c__Chloroplast.o__Gossypium_arboreum.f__Gossypium_arboreum.g__Gossypium_arboreum
	intergenic	CSRP1(dist=5728),TNNT2(dist=18061)	chr26	787772	787772	G	A	1.06086e-06	k__Bacteria.p__Cyanobacteria.c__Chloroplast.o__Gossypium_arboreum.f__Gossypium_arboreum.g__Gossypium_arboreum
	intergenic	OPRL1(dist=65891),RGS19(dist=6201)	chr20	9329708	9329708	T	C	1.21118e-06	k__Bacteria.p__Cyanobacteria.c__Chloroplast.o__Gossypium_arboreum.f__Gossypium_arboreum.g__Gossypium_arboreum
	intergenic	HDAC3(dist=98052),PCDH1(dist=19449)	chr13	2768642	2768642	G	A	1.47643e-06	k__Bacteria.p__Cyanobacteria.c__Chloroplast.o__Gossypium_arboreum.f__Gossypium_arboreum.g__Gossypium_arboreum
	intergenic	CBLN2(dist=806316),SOCS6(dist=100838)	chr2	93431249	93431249	C	T	1.91494e-06	k__Bacteria.p__Cyanobacteria.c__Chloroplast.o__Gossypium_arboreum.f__Gossypium_arboreum.g__Gossypium_arboreum
	intergenic	MIR122-2(dist=894290),HNRNPKL(dist=892879)	chrW	3811353	3811353	T	A	2.17978e-06	k__Bacteria.p__Cyanobacteria.c__Chloroplast.o__Gossypium_arboreum.f__Gossypium_arboreum.g__Gossypium_arboreum
	intergenic	MIR1722(dist=173491),HACD3(dist=22483)	chr10	18462466	18462466	T	C	2.99737e-06	k__Bacteria.p__Cyanobacteria.c__Chloroplast.o__Gossypium_arboreum.f__Gossypium_arboreum.g__Gossypium_arboreum
	intergenic	SGTA(dist=33477),JAK3(dist=35883)	chr28	3389011	3389011	C	T	4.365e-06	k__Bacteria.p__Cyanobacteria.c__Chloroplast.o__Gossypium_arboreum.f__Gossypium_arboreum.g__Gossypium_arboreum
	intergenic	AHCYL1(dist=67703),LAMTOR5(dist=38702)	chr26	1385440	1385440	A	G	4.93811e-06	k__Bacteria.p__Cyanobacteria.c__Chloroplast.o__Gossypium_arboreum.f__Gossypium_arboreum.g__Gossypium_arboreum
	intergenic	EDAR(dist=10856),MIR1700(dist=227614)	chr1	137860831	137860831	T	C	4.93811e-06	k__Bacteria.p__Cyanobacteria.c__Chloroplast.o__Gossypium_arboreum.f__Gossypium_arboreum.g__Gossypium_arboreum
	intergenic	PGLS(dist=103819),C3(dist=64183)	chr30	582084	582084	A	G	4.93811e-06	k__Bacteria.p__Cyanobacteria.c__Chloroplast.o__Gossypium_arboreum.f__Gossypium_arboreum.g__Gossypium_arboreum
	intergenic	NGLY1(dist=2221),EOMES(dist=658151)	chr2	37883705	37883705	C	T	5.58819e-06	k__Bacteria.p__Cyanobacteria.c__Chloroplast.o__Gossypium_arboreum.f__Gossypium_arboreum.g__Gossypium_arboreum
	intergenic	HNMT(dist=1136656),ARHGAP15(dist=310508)	chr7	32398018	32398018	G	A	5.58819e-06	k__Bacteria.p__Cyanobacteria.c__Chloroplast.o__Gossypium_arboreum.f__Gossypium_arboreum.g__Gossypium_arboreum
	intergenic	TRAIL-LIKE(dist=2080),SOX3(dist=910397)	chr4	9594715	9594715	A	G	5.93758e-06	k__Bacteria.p__Cyanobacteria.c__Chloroplast.o__Gossypium_arboreum.f__Gossypium_arboreum.g__Gossypium_arboreum
	intergenic	TRAIL-LIKE(dist=2094),SOX3(dist=910383)	chr4	9594729	9594729	A	G	5.93758e-06	k__Bacteria.p__Cyanobacteria.c__Chloroplast.o__Gossypium_arboreum.f__Gossypium_arboreum.g__Gossypium_arboreum
	intronic	SLC10A7	chr4	31404397	31404397	A	C	4.3949e-09	k__Bacteria.p__Cyanobacteria.c__Chloroplast.o__Gossypium_arboreum.f__Gossypium_arboreum.g__Gossypium_arboreum
	intronic	TSC22D1	chr1	168812512	168812512	A	G	3.5468e-07	k__Bacteria.p__Cyanobacteria.c__Chloroplast.o__Gossypium_arboreum.f__Gossypium_arboreum.g__Gossypium_arboreum
	UTR3	TSC22D1(NM_001012760:c.*348A>G,NM_205111:c.*348A>G)	chr1	168741482	168741482	T	C	1.50293e-07	k__Bacteria.p__Cyanobacteria.c__Chloroplast.o__Gossypium_arboreum.f__Gossypium_arboreum.g__Gossypium_arboreum
	intergenic	CXCR4(dist=375991),LOC771456(dist=72415)	chr7	31140290	31140290	C	T	3.618e-06	k__Bacteria.p__Cyanobacteria.c__Chloroplast.o__uncultured_bacterium.f__uncultured_bacterium.g__uncultured_bacterium
	intergenic	NONE(dist=NONE),OLFM4(dist=509240)	chr1	166387522	166387522	C	T	3.08139e-07	k__Bacteria.p__Cyanobacteria.c__Melainabacteria.o__Gastranaerophilales.f__gut_metagenome.g__gut_metagenome
	intergenic	MIR1680(dist=541093),MIR1813-2(dist=174614)	chr10	16849693	16849693	C	A	1.79529e-06	k__Bacteria.p__Cyanobacteria.c__Melainabacteria.o__Gastranaerophilales.f__gut_metagenome.g__gut_metagenome
	intronic	IGF1R	chr10	17244877	17244877	T	C	5.25353e-06	k__Bacteria.p__Cyanobacteria.c__Melainabacteria.o__Gastranaerophilales.f__gut_metagenome.g__gut_metagenome
	intronic	PRKAG2	chr2	6435345	6435345	T	C	5.25353e-06	k__Bacteria.p__Cyanobacteria.c__Melainabacteria.o__Gastranaerophilales.f__gut_metagenome.g__gut_metagenome
	intronic	PIK3CB	chr9	5768993	5768993	G	A	5.58819e-06	k__Bacteria.p__Cyanobacteria.c__Melainabacteria.o__Gastranaerophilales.f__gut_metagenome.g__gut_metagenome
	intronic	PIK3CB	chr9	5768998	5768998	A	G	5.58819e-06	k__Bacteria.p__Cyanobacteria.c__Melainabacteria.o__Gastranaerophilales.f__gut_metagenome.g__gut_metagenome
	intergenic	MIR222B(dist=46750),RHOGL(dist=31757)	chr4	2216169	2216169	A	C	7.07841e-07	k__Bacteria.p__Cyanobacteria.c__Melainabacteria.o__Gastranaerophilales.f__uncultured_bacterium.g__uncultured_bacterium
	intergenic	MIR1615(dist=26844),CACNG3(dist=2487)	chr14	7137508	7137508	G	T	1.20996e-06	k__Bacteria.p__Cyanobacteria.c__Melainabacteria.o__Gastranaerophilales.f__uncultured_bacterium.g__uncultured_bacterium
	intergenic	EIF2S2(dist=323652),MIR7453(dist=2833)	chr20	2003562	2003562	G	A	1.29317e-06	k__Bacteria.p__Cyanobacteria.c__Melainabacteria.o__Gastranaerophilales.f__uncultured_bacterium.g__uncultured_bacterium
	intergenic	CBLN2(dist=604108),SOCS6(dist=303046)	chr2	93229041	93229041	C	T	1.29317e-06	k__Bacteria.p__Cyanobacteria.c__Melainabacteria.o__Gastranaerophilales.f__uncultured_bacterium.g__uncultured_bacterium
	intergenic	CBLN2(dist=552017),SOCS6(dist=355137)	chr2	93176950	93176950	C	A	1.29317e-06	k__Bacteria.p__Cyanobacteria.c__Melainabacteria.o__Gastranaerophilales.f__uncultured_bacterium.g__uncultured_bacterium
	intergenic	SPARC(dist=99724),ANXA6(dist=4782)	chr13	13730899	13730899	C	T	3.40076e-06	k__Bacteria.p__Cyanobacteria.c__Melainabacteria.o__Gastranaerophilales.f__uncultured_bacterium.g__uncultured_bacterium
	downstream	MIR6614(dist=483)	chr4	13762588	13762588	G	A	1.29317e-06	k__Bacteria.p__Cyanobacteria.c__Melainabacteria.o__Gastranaerophilales.f__unidentified.g__unidentified
	intergenic	TENM2(dist=1412104),GABRG2(dist=327251)	chr13	7453173	7453173	T	A	3.3326e-08	k__Bacteria.p__Cyanobacteria.c__Melainabacteria.o__Gastranaerophilales.f__unidentified.g__unidentified
	intergenic	LOC396098(dist=204246),ADPRH(dist=100844)	chr1	93550923	93550923	T	C	3.3326e-08	k__Bacteria.p__Cyanobacteria.c__Melainabacteria.o__Gastranaerophilales.f__unidentified.g__unidentified
	intergenic	HBBR(dist=16174),FOLR1(dist=10665)	chr1	197305576	197305576	T	C	2.3185e-07	k__Bacteria.p__Cyanobacteria.c__Melainabacteria.o__Gastranaerophilales.f__unidentified.g__unidentified
	intergenic	ACVR2B(dist=221659),C9ORF152(dist=141065)	chr2	6123484	6123484	G	C	1.13305e-06	k__Bacteria.p__Cyanobacteria.c__Melainabacteria.o__Gastranaerophilales.f__unidentified.g__unidentified
	intergenic	ACVR2B(dist=221681),C9ORF152(dist=141043)	chr2	6123506	6123506	C	T	1.13305e-06	k__Bacteria.p__Cyanobacteria.c__Melainabacteria.o__Gastranaerophilales.f__unidentified.g__unidentified
	intergenic	TENM2(dist=1412128),GABRG2(dist=327227)	chr13	7453197	7453197	T	A	1.5756e-06	k__Bacteria.p__Cyanobacteria.c__Melainabacteria.o__Gastranaerophilales.f__unidentified.g__unidentified
	intergenic	MIR1606(dist=7245),CHRDL1(dist=67036)	chr4	13444375	13444375	C	G	2.17978e-06	k__Bacteria.p__Cyanobacteria.c__Melainabacteria.o__Gastranaerophilales.f__unidentified.g__unidentified
	intergenic	MIR1791(dist=93266),PDCD5(dist=803074)	chr11	9050495	9050495	G	A	2.32391e-06	k__Bacteria.p__Cyanobacteria.c__Melainabacteria.o__Gastranaerophilales.f__unidentified.g__unidentified
	intergenic	ABCF2(dist=79413),SLC4A2(dist=66947)	chr2	249321	249321	T	C	5.93758e-06	k__Bacteria.p__Cyanobacteria.c__Melainabacteria.o__Gastranaerophilales.f__unidentified.g__unidentified
	intergenic	DUT(dist=250088),COPS2(dist=33247)	chr10	10850103	10850103	G	A	3.72054e-11	k__Bacteria.p__Cyanobacteria.c__Melainabacteria.o__Obscuribacterales.f__uncultured_bacterium.g__uncultured_bacterium
	intergenic	COPS3(dist=11292),MED9(dist=13043)	chr14	5164827	5164827	A	G	8.10591e-07	k__Bacteria.p__Cyanobacteria.c__Melainabacteria.o__Obscuribacterales.f__uncultured_bacterium.g__uncultured_bacterium
	intergenic	MBNL2(dist=164334),UGGT2(dist=290791)	chr1	146997892	146997892	G	A	1.21118e-06	k__Bacteria.p__Cyanobacteria.c__Melainabacteria.o__Obscuribacterales.f__uncultured_bacterium.g__uncultured_bacterium
	intergenic	JAZF1(dist=244993),HACL1(dist=592581)	chr2	33405327	33405327	T	A	1.38188e-06	k__Bacteria.p__Cyanobacteria.c__Melainabacteria.o__Obscuribacterales.f__uncultured_bacterium.g__uncultured_bacterium
	intergenic	GRPEL1(dist=253880),AFAP1(dist=335819)	chr4	80194891	80194891	C	T	1.5756e-06	k__Bacteria.p__Cyanobacteria.c__Melainabacteria.o__Obscuribacterales.f__uncultured_bacterium.g__uncultured_bacterium
	intergenic	GRPEL1(dist=253884),AFAP1(dist=335815)	chr4	80194895	80194895	A	G	1.5756e-06	k__Bacteria.p__Cyanobacteria.c__Melainabacteria.o__Obscuribacterales.f__uncultured_bacterium.g__uncultured_bacterium
	intergenic	TTLL12(dist=106307),SAMM50(dist=432305)	chr1	68658832	68658832	G	A	2.04223e-06	k__Bacteria.p__Cyanobacteria.c__Melainabacteria.o__Obscuribacterales.f__uncultured_bacterium.g__uncultured_bacterium
	intergenic	MAPK11(dist=94101),MIR1693(dist=31030)	chr1	20688817	20688817	T	C	2.8133e-06	k__Bacteria.p__Cyanobacteria.c__Melainabacteria.o__Obscuribacterales.f__uncultured_bacterium.g__uncultured_bacterium
	intergenic	HNMT(dist=496920),ARHGAP15(dist=950244)	chr7	31758282	31758282	T	C	4.365e-06	k__Bacteria.p__Cyanobacteria.c__Melainabacteria.o__Obscuribacterales.f__uncultured_bacterium.g__uncultured_bacterium
	intergenic	TTLL12(dist=106342),SAMM50(dist=432270)	chr1	68658867	68658867	A	G	5.25353e-06	k__Bacteria.p__Cyanobacteria.c__Melainabacteria.o__Obscuribacterales.f__uncultured_bacterium.g__uncultured_bacterium
	intergenic	MIR1716(dist=47390),ATP5S(dist=25414)	chr5	57909098	57909098	G	C	5.58819e-06	k__Bacteria.p__Cyanobacteria.c__Melainabacteria.o__Obscuribacterales.f__uncultured_bacterium.g__uncultured_bacterium
	intronic	EIF3J	chr10	20201497	20201497	C	T	2.6401e-06	k__Bacteria.p__Cyanobacteria.c__Melainabacteria.o__Obscuribacterales.f__uncultured_bacterium.g__uncultured_bacterium
	intronic	PLEKHA2	chr22	2724963	2724963	A	G	4.365e-06	k__Bacteria.p__Cyanobacteria.c__Melainabacteria.o__Obscuribacterales.f__uncultured_bacterium.g__uncultured_bacterium
	upstream;downstream	APC2(dist=483);RPS15(dist=746)	chr28	3302756	3302756	G	A	6.16064e-06	k__Bacteria.p__Cyanobacteria.c__Melainabacteria.o__Obscuribacterales.f__uncultured_bacterium.g__uncultured_bacterium
	intergenic	IKZF3(dist=3712),ZPBP2(dist=1498)	chr27	7092243	7092243	T	C	3.6215e-06	k__Bacteria.p__Deferribacteres.c__Deferribacteres.o__Deferribacterales.f__Deferribacteraceae.g__Mucispirillum
	intergenic	GIP(dist=48786),MIR196A1(dist=36502)	chr27	6146919	6146919	G	A	6.17698e-07	k__Bacteria.p__Deinococcus.Thermus.c__Deinococci.o__Deinococcales.f__Deinococcaceae.g__Deinococcus
	intergenic	FBXW11(dist=175022),FGF18(dist=134375)	chr13	3812771	3812771	G	A	1.38188e-06	k__Bacteria.p__Deinococcus.Thermus.c__Deinococci.o__Deinococcales.f__Deinococcaceae.g__Deinococcus
	intergenic	NPY(dist=10068),GSDME(dist=124660)	chr2	31482116	31482116	G	A	1.91494e-06	k__Bacteria.p__Deinococcus.Thermus.c__Deinococci.o__Deinococcales.f__Deinococcaceae.g__Deinococcus
	intergenic	CBL(dist=48073),POU2AF1(dist=8235)	chr24	4335177	4335177	C	T	3.6215e-06	k__Bacteria.p__Deinococcus.Thermus.c__Deinococci.o__Deinococcales.f__Deinococcaceae.g__Deinococcus
	intergenic	CNOT7(dist=694199),MIR383(dist=123288)	chr4	63863482	63863482	C	T	4.10094e-06	k__Bacteria.p__Deinococcus.Thermus.c__Deinococci.o__Deinococcales.f__Deinococcaceae.g__Deinococcus
	intergenic	OTOR(dist=1183492),NRXN1(dist=326613)	chr3	6850470	6850470	G	A	4.10094e-06	k__Bacteria.p__Deinococcus.Thermus.c__Deinococci.o__Deinococcales.f__Deinococcaceae.g__Deinococcus
	intergenic	HSPA9(dist=30412),FBXW11(dist=5786)	chr13	3566671	3566671	C	T	5.25353e-06	k__Bacteria.p__Deinococcus.Thermus.c__Deinococci.o__Deinococcales.f__Deinococcaceae.g__Deinococcus
	intergenic	POU4F3(dist=65912),EDNRB2(dist=6209)	chr4	11152516	11152516	T	C	5.25353e-06	k__Bacteria.p__Deinococcus.Thermus.c__Deinococci.o__Deinococcales.f__Deinococcaceae.g__Deinococcus
	downstream	MIR6625(dist=331)	chr10	2837794	2837794	C	T	4.10094e-06	k__Bacteria.p__Elusimicrobia.c__Elusimicrobia.o__Elusimicrobiales.f__Elusimicrobiaceae.g__Elusimicrobium
	intergenic	GATA6(dist=888661),MIR1597(dist=249241)	chr2	103542775	103542775	G	A	1.21118e-06	k__Bacteria.p__Elusimicrobia.c__Elusimicrobia.o__Elusimicrobiales.f__Elusimicrobiaceae.g__Elusimicrobium
	intergenic	AARS2(dist=4855),HSP90AB1(dist=51704)	chr3	30341387	30341387	T	C	2.99737e-06	k__Bacteria.p__Elusimicrobia.c__Elusimicrobia.o__Elusimicrobiales.f__Elusimicrobiaceae.g__Elusimicrobium
	intergenic	MIR30C1(dist=16649),MIR1780(dist=124099)	chr23	5096803	5096803	A	G	3.85594e-06	k__Bacteria.p__Elusimicrobia.c__Elusimicrobia.o__Elusimicrobiales.f__Elusimicrobiaceae.g__Elusimicrobium
	intergenic	BEND7(dist=69319),MIR1460(dist=46055)	chr1	7441979	7441979	C	T	4.93811e-06	k__Bacteria.p__Elusimicrobia.c__Elusimicrobia.o__Elusimicrobiales.f__Elusimicrobiaceae.g__Elusimicrobium
	intronic	MBNL3	chr4	3508711	3508711	T	C	9.27632e-07	k__Bacteria.p__Elusimicrobia.c__Elusimicrobia.o__Elusimicrobiales.f__Elusimicrobiaceae.g__Elusimicrobium
	upstream	ECHDC3(dist=149)	chr1	6699167	6699167	T	A	5.93758e-06	k__Bacteria.p__Elusimicrobia.c__Elusimicrobia.o__Elusimicrobiales.f__Elusimicrobiaceae.g__Elusimicrobium
	downstream	B4GALT7(dist=756)	chr13	10814816	10814816	A	G	3.85594e-06	k__Bacteria.p__Firmicutes.c__Bacilli.o__Bacillales.f__Bacillaceae.g__Bacillus
	downstream	B4GALT7(dist=792)	chr13	10814780	10814780	A	G	3.85594e-06	k__Bacteria.p__Firmicutes.c__Bacilli.o__Bacillales.f__Bacillaceae.g__Bacillus
	downstream	B4GALT7(dist=801)	chr13	10814771	10814771	A	G	3.85594e-06	k__Bacteria.p__Firmicutes.c__Bacilli.o__Bacillales.f__Bacillaceae.g__Bacillus
	downstream	B4GALT7(dist=802)	chr13	10814770	10814770	C	T	3.85594e-06	k__Bacteria.p__Firmicutes.c__Bacilli.o__Bacillales.f__Bacillaceae.g__Bacillus
	intergenic	MIR9-1(dist=25530),SUGP2(dist=27760)	chr28	3734005	3734005	T	C	7.718e-08	k__Bacteria.p__Firmicutes.c__Bacilli.o__Bacillales.f__Bacillaceae.g__Bacillus
	intergenic	MIR9-1(dist=25485),SUGP2(dist=27805)	chr28	3733960	3733960	A	G	7.718e-08	k__Bacteria.p__Firmicutes.c__Bacilli.o__Bacillales.f__Bacillaceae.g__Bacillus
	intergenic	DDX41(dist=7158),PRELID1(dist=8418)	chr13	10905861	10905861	T	C	7.5754e-07	k__Bacteria.p__Firmicutes.c__Bacilli.o__Bacillales.f__Bacillaceae.g__Bacillus
	intergenic	DDX41(dist=7204),PRELID1(dist=8372)	chr13	10905907	10905907	C	T	7.5754e-07	k__Bacteria.p__Firmicutes.c__Bacilli.o__Bacillales.f__Bacillaceae.g__Bacillus
	intergenic	COPS3(dist=11292),MED9(dist=13043)	chr14	5164827	5164827	A	G	8.67213e-07	k__Bacteria.p__Firmicutes.c__Bacilli.o__Bacillales.f__Bacillaceae.g__Bacillus
	intergenic	MIR9-1(dist=25503),SUGP2(dist=27787)	chr28	3733978	3733978	A	G	9.92095e-07	k__Bacteria.p__Firmicutes.c__Bacilli.o__Bacillales.f__Bacillaceae.g__Bacillus
	intergenic	NKX2-1(dist=2411),PAX9(dist=83474)	chr5	36845051	36845051	C	T	3.40076e-06	k__Bacteria.p__Firmicutes.c__Bacilli.o__Bacillales.f__Bacillaceae.g__Bacillus
	intergenic	LRTOMT(dist=172937),POLD3(dist=72176)	chr1	195806952	195806952	C	T	4.365e-06	k__Bacteria.p__Firmicutes.c__Bacilli.o__Bacillales.f__Bacillaceae.g__Bacillus
	intergenic	METTL22(dist=70303),HBZ(dist=1912506)	chr14	10591179	10591179	C	G	5.58819e-06	k__Bacteria.p__Firmicutes.c__Bacilli.o__Bacillales.f__Bacillaceae.g__Bacillus
	intergenic	ESR2(dist=172518),WDR89(dist=59377)	chr5	53398986	53398986	C	G	5.93758e-06	k__Bacteria.p__Firmicutes.c__Bacilli.o__Bacillales.f__Bacillaceae.g__Bacillus
	intronic	LINGO1	chr10	3286721	3286721	T	C	2.32391e-06	k__Bacteria.p__Firmicutes.c__Bacilli.o__Bacillales.f__Bacillaceae.g__Bacillus
	intergenic	SELENOI(dist=27369),CHRNA2(dist=5861)	chr3	105024145	105024145	T	G	1.67949e-06	k__Bacteria.p__Firmicutes.c__Bacilli.o__Bacillales.f__Staphylococcaceae.g__Staphylococcus
	intergenic	IL8L2(dist=52008),EPHA5(dist=60328)	chr4	50992891	50992891	G	A	3.40076e-06	k__Bacteria.p__Firmicutes.c__Bacilli.o__Bacillales.f__Staphylococcaceae.g__Staphylococcus
	exonic	PIP5K1A	chr25	269948	269948	G	C	4.93811e-06	k__Bacteria.p__Firmicutes.c__Bacilli.o__Lactobacillales.f__Aerococcaceae.g__Facklamia
	intergenic	NUDT14(dist=95865),HSPA2(dist=516979)	chr5	52541080	52541080	C	G	1.84739e-13	k__Bacteria.p__Firmicutes.c__Bacilli.o__Lactobacillales.f__Aerococcaceae.g__Facklamia
	intergenic	AMN(dist=256788),EIF5(dist=53292)	chr5	50357116	50357116	C	G	7.718e-08	k__Bacteria.p__Firmicutes.c__Bacilli.o__Lactobacillales.f__Aerococcaceae.g__Facklamia
	intergenic	LOC776376(dist=43425),MPZ(dist=5861)	chr25	3907145	3907145	T	C	1.29891e-07	k__Bacteria.p__Firmicutes.c__Bacilli.o__Lactobacillales.f__Aerococcaceae.g__Facklamia
	intergenic	HNF4A(dist=56330),OSER1(dist=3857)	chr20	5489250	5489250	T	C	2.49069e-07	k__Bacteria.p__Firmicutes.c__Bacilli.o__Lactobacillales.f__Aerococcaceae.g__Facklamia
	intergenic	MADPRT1(dist=15761),NUMA1(dist=1405)	chr1	195604551	195604551	G	C	3.30795e-07	k__Bacteria.p__Firmicutes.c__Bacilli.o__Lactobacillales.f__Aerococcaceae.g__Facklamia
	intergenic	FARSB(dist=91841),AP1S3(dist=149683)	chr9	8273512	8273512	T	C	7.5754e-07	k__Bacteria.p__Firmicutes.c__Bacilli.o__Lactobacillales.f__Aerococcaceae.g__Facklamia
	intergenic	THRA(dist=34761),RARA(dist=24342)	chr27	7198209	7198209	T	C	9.92095e-07	k__Bacteria.p__Firmicutes.c__Bacilli.o__Lactobacillales.f__Aerococcaceae.g__Facklamia
	intergenic	CENPL(dist=29908),RGS16(dist=17317)	chr8	5964230	5964230	G	A	1.06086e-06	k__Bacteria.p__Firmicutes.c__Bacilli.o__Lactobacillales.f__Aerococcaceae.g__Facklamia
	intergenic	CASC4(dist=38210),BLM(dist=31320)	chr10	20315956	20315956	G	A	1.21118e-06	k__Bacteria.p__Firmicutes.c__Bacilli.o__Lactobacillales.f__Aerococcaceae.g__Facklamia
	intergenic	KIF23(dist=148556),MORF4L1(dist=148322)	chr10	19941165	19941165	C	A	1.5756e-06	k__Bacteria.p__Firmicutes.c__Bacilli.o__Lactobacillales.f__Aerococcaceae.g__Facklamia
	intergenic	KIF23(dist=148576),MORF4L1(dist=148302)	chr10	19941185	19941185	C	T	1.5756e-06	k__Bacteria.p__Firmicutes.c__Bacilli.o__Lactobacillales.f__Aerococcaceae.g__Facklamia
	intergenic	CSRP2(dist=67794),NAV3(dist=354996)	chr1	38395574	38395574	G	A	1.91494e-06	k__Bacteria.p__Firmicutes.c__Bacilli.o__Lactobacillales.f__Aerococcaceae.g__Facklamia
	intergenic	ISLR2(dist=5899),STOML1(dist=2191)	chr10	3069191	3069191	T	C	2.47717e-06	k__Bacteria.p__Firmicutes.c__Bacilli.o__Lactobacillales.f__Aerococcaceae.g__Facklamia
	intergenic	SNRNP200(dist=15030),ACTG2(dist=103724)	chr22	3723919	3723919	T	C	2.6401e-06	k__Bacteria.p__Firmicutes.c__Bacilli.o__Lactobacillales.f__Aerococcaceae.g__Facklamia
	intergenic	DMBT1L(dist=518946),CHMP2A(dist=143956)	chr31	5479445	5479445	G	A	2.8133e-06	k__Bacteria.p__Firmicutes.c__Bacilli.o__Lactobacillales.f__Aerococcaceae.g__Facklamia
	intergenic	ATP23(dist=220000),LRIG3(dist=52201)	chr1	31790541	31790541	G	T	3.19296e-06	k__Bacteria.p__Firmicutes.c__Bacilli.o__Lactobacillales.f__Aerococcaceae.g__Facklamia
	intergenic	NONE(dist=NONE),NONE(dist=NONE)	chrW	25449448	25449448	A	G	3.40076e-06	k__Bacteria.p__Firmicutes.c__Bacilli.o__Lactobacillales.f__Aerococcaceae.g__Facklamia
	intergenic	APOOL(dist=191211),HDX(dist=3313)	chr4	8923624	8923624	G	A	4.10094e-06	k__Bacteria.p__Firmicutes.c__Bacilli.o__Lactobacillales.f__Aerococcaceae.g__Facklamia
	intergenic	MADPRT1(dist=14687),NUMA1(dist=2479)	chr1	195603477	195603477	G	A	4.365e-06	k__Bacteria.p__Firmicutes.c__Bacilli.o__Lactobacillales.f__Aerococcaceae.g__Facklamia
	intergenic	MADPRT1(dist=14694),NUMA1(dist=2472)	chr1	195603484	195603484	A	G	4.365e-06	k__Bacteria.p__Firmicutes.c__Bacilli.o__Lactobacillales.f__Aerococcaceae.g__Facklamia
	intergenic	MADPRT1(dist=14696),NUMA1(dist=2470)	chr1	195603486	195603486	A	G	4.365e-06	k__Bacteria.p__Firmicutes.c__Bacilli.o__Lactobacillales.f__Aerococcaceae.g__Facklamia
	intergenic	FARSB(dist=100752),AP1S3(dist=140772)	chr9	8282423	8282423	C	T	4.64531e-06	k__Bacteria.p__Firmicutes.c__Bacilli.o__Lactobacillales.f__Aerococcaceae.g__Facklamia
	intergenic	MIR6670(dist=20789),IRAK1BP1(dist=19013)	chr3	79614575	79614575	C	T	4.93811e-06	k__Bacteria.p__Firmicutes.c__Bacilli.o__Lactobacillales.f__Aerococcaceae.g__Facklamia
	intronic	RNF220	chr8	20963159	20963159	T	C	8.67213e-07	k__Bacteria.p__Firmicutes.c__Bacilli.o__Lactobacillales.f__Aerococcaceae.g__Facklamia
	intronic	SRL	chr14	13071163	13071163	A	G	1.06086e-06	k__Bacteria.p__Firmicutes.c__Bacilli.o__Lactobacillales.f__Aerococcaceae.g__Facklamia
	intronic	RNF220	chr8	20963182	20963182	A	G	1.47643e-06	k__Bacteria.p__Firmicutes.c__Bacilli.o__Lactobacillales.f__Aerococcaceae.g__Facklamia
	intronic	LIMK1	chr19	964240	964240	A	G	1.5756e-06	k__Bacteria.p__Firmicutes.c__Bacilli.o__Lactobacillales.f__Aerococcaceae.g__Facklamia
	intronic	CRYBA1	chr19	6110016	6110016	C	T	3.40076e-06	k__Bacteria.p__Firmicutes.c__Bacilli.o__Lactobacillales.f__Aerococcaceae.g__Facklamia
	intronic	NTM	chr24	2087206	2087206	G	A	4.365e-06	k__Bacteria.p__Firmicutes.c__Bacilli.o__Lactobacillales.f__Aerococcaceae.g__Facklamia
	intronic	PYGO1	chr10	8380771	8380771	C	T	4.365e-06	k__Bacteria.p__Firmicutes.c__Bacilli.o__Lactobacillales.f__Aerococcaceae.g__Facklamia
	exonic	AMH	chr28	2108770	2108770	T	C	1.21118e-06	k__Bacteria.p__Firmicutes.c__Bacilli.o__Lactobacillales.f__Aerococcaceae.g__Globicatella
	intergenic	AARS(dist=46558),MIR1616(dist=37890)	chr11	1232157	1232157	T	C	4.20069e-08	k__Bacteria.p__Firmicutes.c__Bacilli.o__Lactobacillales.f__Aerococcaceae.g__Globicatella
	intergenic	MYL2(dist=4758),BRAP(dist=139725)	chr15	6339035	6339035	T	C	2.15783e-07	k__Bacteria.p__Firmicutes.c__Bacilli.o__Lactobacillales.f__Aerococcaceae.g__Globicatella
	intergenic	MYH7B(dist=223852),MYBL2(dist=772062)	chr20	2840349	2840349	A	C	2.8729e-07	k__Bacteria.p__Firmicutes.c__Bacilli.o__Lactobacillales.f__Aerococcaceae.g__Globicatella
	intergenic	ADAL(dist=263737),CHRNA7(dist=151236)	chr10	6958273	6958273	A	G	3.80627e-07	k__Bacteria.p__Firmicutes.c__Bacilli.o__Lactobacillales.f__Aerococcaceae.g__Globicatella
	intergenic	RGS17(dist=660108),TIAM2(dist=140872)	chr3	50451946	50451946	A	G	8.10591e-07	k__Bacteria.p__Firmicutes.c__Bacilli.o__Lactobacillales.f__Aerococcaceae.g__Globicatella
	intergenic	AARS(dist=44187),MIR1616(dist=40261)	chr11	1229786	1229786	A	C	8.10591e-07	k__Bacteria.p__Firmicutes.c__Bacilli.o__Lactobacillales.f__Aerococcaceae.g__Globicatella
	intergenic	BST1(dist=4318),NKX3-2(dist=765107)	chr4	76656584	76656584	A	G	8.67213e-07	k__Bacteria.p__Firmicutes.c__Bacilli.o__Lactobacillales.f__Aerococcaceae.g__Globicatella
	intergenic	NPM1(dist=179628),KCNMB1(dist=321743)	chr13	4211421	4211421	C	T	9.92095e-07	k__Bacteria.p__Firmicutes.c__Bacilli.o__Lactobacillales.f__Aerococcaceae.g__Globicatella
	intergenic	MIR1701(dist=492631),TBC1D14(dist=138160)	chr4	79755920	79755920	A	G	1.06086e-06	k__Bacteria.p__Firmicutes.c__Bacilli.o__Lactobacillales.f__Aerococcaceae.g__Globicatella
	intergenic	RINT1(dist=174784),SYPL1(dist=6220)	chr1	14325096	14325096	C	T	1.38188e-06	k__Bacteria.p__Firmicutes.c__Bacilli.o__Lactobacillales.f__Aerococcaceae.g__Globicatella
	intergenic	PPHLN1(dist=266201),IRAK4(dist=154003)	chr1	30037196	30037196	A	C	1.5756e-06	k__Bacteria.p__Firmicutes.c__Bacilli.o__Lactobacillales.f__Aerococcaceae.g__Globicatella
	intergenic	PDCD6IP(dist=311942),MIR1607(dist=242193)	chr2	45117613	45117613	G	C	4.10094e-06	k__Bacteria.p__Firmicutes.c__Bacilli.o__Lactobacillales.f__Aerococcaceae.g__Globicatella
	intergenic	PDCD6IP(dist=311960),MIR1607(dist=242175)	chr2	45117631	45117631	C	T	4.10094e-06	k__Bacteria.p__Firmicutes.c__Bacilli.o__Lactobacillales.f__Aerococcaceae.g__Globicatella
	intergenic	PUF60(dist=40551),NONE(dist=NONE)	chr2	149505701	149505701	G	A	5.93758e-06	k__Bacteria.p__Firmicutes.c__Bacilli.o__Lactobacillales.f__Aerococcaceae.g__Globicatella
	intronic	COX10	chr18	2666589	2666589	A	G	8.10591e-07	k__Bacteria.p__Firmicutes.c__Bacilli.o__Lactobacillales.f__Aerococcaceae.g__Globicatella
	intronic	LTBP1	chr3	31336347	31336347	A	C	8.67213e-07	k__Bacteria.p__Firmicutes.c__Bacilli.o__Lactobacillales.f__Aerococcaceae.g__Globicatella
	intronic	XK	chr1	114504412	114504412	T	A	1.38188e-06	k__Bacteria.p__Firmicutes.c__Bacilli.o__Lactobacillales.f__Aerococcaceae.g__Globicatella
	intronic	EHMT1	chr17	2443759	2443759	A	T	3.6215e-06	k__Bacteria.p__Firmicutes.c__Bacilli.o__Lactobacillales.f__Aerococcaceae.g__Globicatella
	intergenic	GLRX5(dist=196236),BDKRB2(dist=106754)	chr5	46462033	46462033	G	A	4.93811e-06	k__Bacteria.p__Firmicutes.c__Bacilli.o__Lactobacillales.f__Lactobacillaceae.g__Lactobacillus
	exonic	TAP2	chr16	2602666	2602666	T	C	4.75311e-06	k__Bacteria.p__Firmicutes.c__Bacilli.o__Lactobacillales.f__Leuconostocaceae.g__Weissella
	intergenic	LIMS1(dist=132295),EDAR(dist=114527)	chr1	137709406	137709406	T	C	2.67521e-07	k__Bacteria.p__Firmicutes.c__Bacilli.o__Lactobacillales.f__Leuconostocaceae.g__Weissella
	intergenic	TPD52L1(dist=89778),NKAIN2(dist=40024)	chr3	60280095	60280095	C	T	2.17978e-06	k__Bacteria.p__Firmicutes.c__Bacilli.o__Lactobacillales.f__Leuconostocaceae.g__Weissella
	intergenic	GSTO1(dist=1154182),ADD3(dist=320909)	chr6	26359881	26359881	A	T	3.19296e-06	k__Bacteria.p__Firmicutes.c__Bacilli.o__Lactobacillales.f__Leuconostocaceae.g__Weissella
	intergenic	PPP1R16B(dist=137138),MAFB(dist=741055)	chr20	3949617	3949617	C	G	4.07544e-07	k__Bacteria.p__Firmicutes.c__Bacilli.o__Lactobacillales.f__Rs.D42.g__uncultured_bacterium
	intergenic	PPP1R16B(dist=137142),MAFB(dist=741051)	chr20	3949621	3949621	A	C	4.07544e-07	k__Bacteria.p__Firmicutes.c__Bacilli.o__Lactobacillales.f__Rs.D42.g__uncultured_bacterium
	intergenic	PUF60(dist=6605),NONE(dist=NONE)	chr2	149471755	149471755	C	T	1.47495e-06	k__Bacteria.p__Firmicutes.c__Bacilli.o__Lactobacillales.f__Rs.D42.g__uncultured_Enterococcus_sp.
	intergenic	TNFRSF10B(dist=168147),XPO7(dist=70631)	chr22	1589145	1589145	G	A	2.17978e-06	k__Bacteria.p__Firmicutes.c__Bacilli.o__Lactobacillales.f__Rs.D42.g__uncultured_Enterococcus_sp.
	intergenic	TXLNB(dist=52877),ABRACL(dist=9579)	chr3	54167085	54167085	T	C	5.93758e-06	k__Bacteria.p__Firmicutes.c__Bacilli.o__Lactobacillales.f__Rs.D42.g__uncultured_Enterococcus_sp.
	intergenic	DGCR6(dist=428039),SF3A1(dist=307475)	chr15	10804616	10804616	C	T	9.26688e-07	k__Bacteria.p__Firmicutes.c__Bacilli.o__Lactobacillales.f__Streptococcaceae.g__Streptococcus
	intergenic	CDC25A(dist=14116),DHX30(dist=115983)	chr2	656903	656903	G	C	2.47474e-06	k__Bacteria.p__Firmicutes.c__Bacilli.o__Lactobacillales.f__Streptococcaceae.g__Streptococcus
	intergenic	STAM2(dist=197563),KCNJ3(dist=111872)	chr7	35624038	35624038	T	C	1.86671e-09	k__Bacteria.p__Firmicutes.c__Bacilli.o__Lactobacillales.f__unidentified.g__unidentified
	intergenic	ABHD4(dist=132496),SNRK(dist=7432)	chr2	40954951	40954951	T	C	1.18549e-08	k__Bacteria.p__Firmicutes.c__Bacilli.o__Lactobacillales.f__unidentified.g__unidentified
	intergenic	MIR1660(dist=919615),ECHDC1(dist=23785)	chr3	59242813	59242813	T	G	2.24987e-08	k__Bacteria.p__Firmicutes.c__Bacilli.o__Lactobacillales.f__unidentified.g__unidentified
	intergenic	RAB6A(dist=2653),PLEKHB1(dist=1689)	chr1	196221487	196221487	A	T	3.80627e-07	k__Bacteria.p__Firmicutes.c__Bacilli.o__Lactobacillales.f__unidentified.g__unidentified
	intergenic	AZIN2(dist=2466),PPT1(dist=223329)	chr23	5485980	5485980	A	G	8.10591e-07	k__Bacteria.p__Firmicutes.c__Bacilli.o__Lactobacillales.f__unidentified.g__unidentified
	intergenic	PDS5A(dist=9441),UBE2K(dist=4331)	chr4	69162157	69162157	T	C	1.13305e-06	k__Bacteria.p__Firmicutes.c__Bacilli.o__Lactobacillales.f__unidentified.g__unidentified
	intergenic	PSMD4(dist=25937),SELENBP1(dist=33903)	chr25	308431	308431	C	T	1.38188e-06	k__Bacteria.p__Firmicutes.c__Bacilli.o__Lactobacillales.f__unidentified.g__unidentified
	intergenic	PLEKHB2(dist=54940),KLHL6(dist=259429)	chr9	2468983	2468983	G	A	1.5756e-06	k__Bacteria.p__Firmicutes.c__Bacilli.o__Lactobacillales.f__unidentified.g__unidentified
	intergenic	SMAP2(dist=8824),MIR30E(dist=26361)	chr23	5052482	5052482	G	C	2.99737e-06	k__Bacteria.p__Firmicutes.c__Bacilli.o__Lactobacillales.f__unidentified.g__unidentified
	intergenic	ZSWIM7(dist=90176),UBB(dist=35276)	chr19	6697343	6697343	C	T	3.40076e-06	k__Bacteria.p__Firmicutes.c__Bacilli.o__Lactobacillales.f__unidentified.g__unidentified
	intergenic	VIPR1(dist=100481),HHATL(dist=87676)	chr2	2019788	2019788	G	C	4.365e-06	k__Bacteria.p__Firmicutes.c__Bacilli.o__Lactobacillales.f__unidentified.g__unidentified
	intergenic	CENPS(dist=154106),TARDBP(dist=178641)	chr21	3892510	3892510	G	A	4.365e-06	k__Bacteria.p__Firmicutes.c__Bacilli.o__Lactobacillales.f__unidentified.g__unidentified
	intergenic	TIMM17A(dist=28792),SARS(dist=9446)	chr26	1149502	1149502	T	C	4.365e-06	k__Bacteria.p__Firmicutes.c__Bacilli.o__Lactobacillales.f__unidentified.g__unidentified
	intergenic	ILK(dist=9628),MIR1600(dist=2692)	chr1	197482944	197482944	A	C	4.365e-06	k__Bacteria.p__Firmicutes.c__Bacilli.o__Lactobacillales.f__unidentified.g__unidentified
	intergenic	STAM2(dist=197555),KCNJ3(dist=111880)	chr7	35624030	35624030	C	T	4.64531e-06	k__Bacteria.p__Firmicutes.c__Bacilli.o__Lactobacillales.f__unidentified.g__unidentified
	intergenic	RALGPS2(dist=124618),SEC16B(dist=81512)	chr8	6916725	6916725	G	C	4.53118e-06	k__Bacteria.p__Firmicutes.c__Bacilli.o__Lactobacillales.f__unidentified.g__unidentified
	intronic	EHMT1	chr17	2361416	2361416	C	A	1.13305e-06	k__Bacteria.p__Firmicutes.c__Bacilli.o__Lactobacillales.f__unidentified.g__unidentified
	intronic	MGAT3	chr1	50637338	50637338	C	T	4.365e-06	k__Bacteria.p__Firmicutes.c__Bacilli.o__Lactobacillales.f__unidentified.g__unidentified
	upstream	AT2(dist=307)	chr1	196991249	196991249	T	C	1.29891e-07	k__Bacteria.p__Firmicutes.c__Bacilli.o__Lactobacillales.f__unidentified.g__unidentified
	upstream	EPHX2(dist=468)	chr3	105042756	105042756	C	T	1.73967e-07	k__Bacteria.p__Firmicutes.c__Bacilli.o__Lactobacillales.f__unidentified.g__unidentified
	UTR3	UBASH3A(NM_001321557:c.*6021G>A)	chr1	110752695	110752695	G	A	1.61624e-07	k__Bacteria.p__Firmicutes.c__Bacilli.o__Lactobacillales.f__unidentified.g__unidentified
	intergenic	LOC776376(dist=30598),MPZ(dist=18688)	chr25	3894318	3894318	C	G	2.99445e-06	k__Bacteria.p__Firmicutes.c__Clostridia.o__Clostridiales.f__Christensenellaceae.g__Christensenellaceae_R.7_group
	upstream	DNAL4(dist=333)	chr1	50794756	50794756	T	C	7.07112e-07	k__Bacteria.p__Firmicutes.c__Clostridia.o__Clostridiales.f__Christensenellaceae.g__Christensenellaceae_R.7_group
	upstream	DNAL4(dist=330)	chr1	50794759	50794759	T	C	8.09762e-07	k__Bacteria.p__Firmicutes.c__Clostridia.o__Clostridiales.f__Christensenellaceae.g__Christensenellaceae_R.7_group
	intergenic	AHCYL1(dist=60644),LAMTOR5(dist=45761)	chr26	1378381	1378381	A	G	4.69892e-06	k__Bacteria.p__Firmicutes.c__Clostridia.o__Clostridiales.f__Clostridiaceae_1.g__Candidatus_Arthromitus
	intergenic	TBX3(dist=92055),TBX5(dist=1040)	chr15	12597161	12597161	A	G	4.74404e-06	k__Bacteria.p__Firmicutes.c__Clostridia.o__Clostridiales.f__Clostridiales_vadinBB60_group.g__uncultured_bacterium
	intergenic	EFNA2(dist=12891),MUM1(dist=11910)	chr28	3247083	3247083	C	G	7.5754e-07	k__Bacteria.p__Firmicutes.c__Clostridia.o__Clostridiales.f__Clostridiales_vadinBB60_group.g__uncultured_Firmicutes_bacterium
	intergenic	SOX5(dist=41802),ST8SIA1(dist=372866)	chr1	66215370	66215370	C	T	8.10591e-07	k__Bacteria.p__Firmicutes.c__Clostridia.o__Clostridiales.f__Clostridiales_vadinBB60_group.g__uncultured_Firmicutes_bacterium
	intergenic	FKBP3(dist=685846),NONE(dist=NONE)	chr5	59634045	59634045	C	G	1.29317e-06	k__Bacteria.p__Firmicutes.c__Clostridia.o__Clostridiales.f__Clostridiales_vadinBB60_group.g__uncultured_Firmicutes_bacterium
	intergenic	AHCYL1(dist=46617),LAMTOR5(dist=59788)	chr26	1364354	1364354	T	C	3.85594e-06	k__Bacteria.p__Firmicutes.c__Clostridia.o__Clostridiales.f__Clostridiales_vadinBB60_group.g__uncultured_Firmicutes_bacterium
	intergenic	ATP13A4(dist=290180),FGF12(dist=33374)	chr9	13560911	13560911	A	G	3.85594e-06	k__Bacteria.p__Firmicutes.c__Clostridia.o__Clostridiales.f__Clostridiales_vadinBB60_group.g__uncultured_Firmicutes_bacterium
	intergenic	NONE(dist=NONE),NONE(dist=NONE)	chrW	72438789	72438789	C	T	5.58819e-06	k__Bacteria.p__Firmicutes.c__Clostridia.o__Clostridiales.f__Clostridiales_vadinBB60_group.g__uncultured_Firmicutes_bacterium
	intergenic	NONE(dist=NONE),NONE(dist=NONE)	chrW	72225545	72225545	T	C	5.58819e-06	k__Bacteria.p__Firmicutes.c__Clostridia.o__Clostridiales.f__Clostridiales_vadinBB60_group.g__uncultured_Firmicutes_bacterium
	intergenic	CD8A(dist=83203),CD8B(dist=29009)	chr4	85890836	85890836	G	T	3.27776e-06	k__Bacteria.p__Firmicutes.c__Clostridia.o__Clostridiales.f__Clostridiales_vadinBB60_group.g__uncultured_Firmicutes_bacterium
	intronic	TGM2	chr20	10368619	10368619	C	T	5.25353e-06	k__Bacteria.p__Firmicutes.c__Clostridia.o__Clostridiales.f__Clostridiales_vadinBB60_group.g__uncultured_Firmicutes_bacterium
	upstream	ECHDC3(dist=149)	chr1	6699167	6699167	T	A	1.39732e-07	k__Bacteria.p__Firmicutes.c__Clostridia.o__Clostridiales.f__Clostridiales_vadinBB60_group.g__uncultured_Firmicutes_bacterium
	intergenic	ZEB1(dist=98248),BAMBI(dist=722106)	chr2	14592406	14592406	T	A	3.40076e-06	k__Bacteria.p__Firmicutes.c__Clostridia.o__Clostridiales.f__Clostridiales_vadinBB60_group.g__uncultured_prokaryote
	intergenic	ZEB1(dist=98308),BAMBI(dist=722046)	chr2	14592466	14592466	T	C	3.40076e-06	k__Bacteria.p__Firmicutes.c__Clostridia.o__Clostridiales.f__Clostridiales_vadinBB60_group.g__uncultured_prokaryote
	intergenic	SMAD7B(dist=37396),MIR122-2(dist=250892)	chrW	2666095	2666095	A	T	4.64531e-06	k__Bacteria.p__Firmicutes.c__Clostridia.o__Clostridiales.f__Clostridiales_vadinBB60_group.g__uncultured_prokaryote
	intergenic	AMBP(dist=142777),ENTPD8(dist=133659)	chr17	1146712	1146712	T	C	8.40159e-07	k__Bacteria.p__Firmicutes.c__Clostridia.o__Clostridiales.f__Clostridiales_vadinBB60_group.g__uncultured_prokaryote
	downstream	TAP2(dist=889)	chr16	2605493	2605493	T	C	1.79529e-06	k__Bacteria.p__Firmicutes.c__Clostridia.o__Clostridiales.f__Clostridiales_vadinBB60_group.g__unidentified
	intergenic	IKZF3(dist=3712),ZPBP2(dist=1498)	chr27	7092243	7092243	T	C	8.10591e-07	k__Bacteria.p__Firmicutes.c__Clostridia.o__Clostridiales.f__Clostridiales_vadinBB60_group.g__unidentified
	intergenic	BAZ2B(dist=48994),NONE(dist=NONE)	chr7	36710651	36710651	A	G	1.29317e-06	k__Bacteria.p__Firmicutes.c__Clostridia.o__Clostridiales.f__Clostridiales_vadinBB60_group.g__unidentified
	intergenic	ZEB1(dist=98248),BAMBI(dist=722106)	chr2	14592406	14592406	T	A	1.47643e-06	k__Bacteria.p__Firmicutes.c__Clostridia.o__Clostridiales.f__Clostridiales_vadinBB60_group.g__unidentified
	intergenic	ZEB1(dist=98308),BAMBI(dist=722046)	chr2	14592466	14592466	T	C	1.47643e-06	k__Bacteria.p__Firmicutes.c__Clostridia.o__Clostridiales.f__Clostridiales_vadinBB60_group.g__unidentified
	intergenic	MIR1768(dist=212822),ZEB1(dist=31012)	chr2	14357421	14357421	T	C	3.6215e-06	k__Bacteria.p__Firmicutes.c__Clostridia.o__Clostridiales.f__Clostridiales_vadinBB60_group.g__unidentified
	intergenic	MIR1768(dist=212804),ZEB1(dist=31030)	chr2	14357403	14357403	A	G	3.6215e-06	k__Bacteria.p__Firmicutes.c__Clostridia.o__Clostridiales.f__Clostridiales_vadinBB60_group.g__unidentified
	intergenic	YWHAQ(dist=50563),TAF1B(dist=52703)	chr3	96343524	96343524	A	G	4.10094e-06	k__Bacteria.p__Firmicutes.c__Clostridia.o__Clostridiales.f__Clostridiales_vadinBB60_group.g__unidentified
	intergenic	YWHAQ(dist=50560),TAF1B(dist=52706)	chr3	96343521	96343521	C	T	4.10094e-06	k__Bacteria.p__Firmicutes.c__Clostridia.o__Clostridiales.f__Clostridiales_vadinBB60_group.g__unidentified
	intergenic	OPCML(dist=39999),THYN1(dist=314686)	chr24	2270816	2270816	C	T	4.10094e-06	k__Bacteria.p__Firmicutes.c__Clostridia.o__Clostridiales.f__Clostridiales_vadinBB60_group.g__unidentified
	intergenic	CTNNA3(dist=47449),REEP3(dist=611723)	chr6	7853472	7853472	T	C	5.25353e-06	k__Bacteria.p__Firmicutes.c__Clostridia.o__Clostridiales.f__Clostridiales_vadinBB60_group.g__unidentified
	intergenic	TMSB15B(dist=3097),PLP1(dist=9846)	chr4	1989295	1989295	T	C	5.93758e-06	k__Bacteria.p__Firmicutes.c__Clostridia.o__Clostridiales.f__Clostridiales_vadinBB60_group.g__unidentified
	intergenic	MARCO(dist=233885),INSIG2(dist=107469)	chr7	28725829	28725829	C	T	2.5213e-06	k__Bacteria.p__Firmicutes.c__Clostridia.o__Clostridiales.f__Clostridiales_vadinBB60_group.g__unidentified
	intergenic	FGF3(dist=131365),CTTN(dist=133471)	chr5	18008984	18008984	C	G	3.85222e-06	k__Bacteria.p__Firmicutes.c__Clostridia.o__Clostridiales.f__Family_XI.g__Helcococcus
	intergenic	ZDHHC8(dist=188618),MIR1769(dist=642911)	chr15	1885953	1885953	A	G	3.62241e-07	k__Bacteria.p__Firmicutes.c__Clostridia.o__Clostridiales.f__Family_XI.g__Helcococcus
	upstream	BRPF1(dist=824)	chr12	11860729	11860729	A	G	1.74079e-06	k__Bacteria.p__Firmicutes.c__Clostridia.o__Clostridiales.f__Family_XI.g__Murdochiella
	intergenic	AARS(dist=13087),MIR1616(dist=71361)	chr11	1198686	1198686	C	T	3.12543e-06	k__Bacteria.p__Firmicutes.c__Clostridia.o__Clostridiales.f__Family_XIII.g__.Eubacterium._nodatum_group
	intergenic	YIPF3(dist=3572),LRRC73(dist=1112)	chr3	31042793	31042793	G	A	7.07841e-07	k__Bacteria.p__Firmicutes.c__Clostridia.o__Clostridiales.f__Family_XIII.g__Family_XIII_AD3011_group
	intergenic	MIR6573(dist=14674),PLEKHM1(dist=67064)	chr27	3937792	3937792	C	T	3.19296e-06	k__Bacteria.p__Firmicutes.c__Clostridia.o__Clostridiales.f__Family_XIII.g__Family_XIII_AD3011_group
	upstream	ECHDC3(dist=149)	chr1	6699167	6699167	T	A	2.17978e-06	k__Bacteria.p__Firmicutes.c__Clostridia.o__Clostridiales.f__Family_XIII.g__Family_XIII_AD3011_group
	intronic	KLHL9	chr4	3265330	3265330	A	T	4.365e-06	k__Bacteria.p__Firmicutes.c__Clostridia.o__Clostridiales.f__Family_XIII.g__Family_XIII_UCG.001
	downstream	RHO(dist=495)	chr12	19920168	19920168	T	C	1.06086e-06	k__Bacteria.p__Firmicutes.c__Clostridia.o__Clostridiales.f__Family_XIII.g__Family_XIII_UCG.002
	downstream	MYBPH(dist=811)	chr26	1010290	1010290	A	G	1.5756e-06	k__Bacteria.p__Firmicutes.c__Clostridia.o__Clostridiales.f__Family_XIII.g__Family_XIII_UCG.002
	downstream	OPRL1(dist=941)	chr20	9250387	9250387	T	G	3.40076e-06	k__Bacteria.p__Firmicutes.c__Clostridia.o__Clostridiales.f__Family_XIII.g__Family_XIII_UCG.002
	intergenic	GATA6(dist=888661),MIR1597(dist=249241)	chr2	103542775	103542775	G	A	4.47183e-10	k__Bacteria.p__Firmicutes.c__Clostridia.o__Clostridiales.f__Family_XIII.g__Family_XIII_UCG.002
	intergenic	MRPS21(dist=14192),FCRL4(dist=13837)	chr25	3755299	3755299	T	C	3.3326e-08	k__Bacteria.p__Firmicutes.c__Clostridia.o__Clostridiales.f__Family_XIII.g__Family_XIII_UCG.002
	intergenic	MRPS21(dist=14188),FCRL4(dist=13841)	chr25	3755295	3755295	T	G	3.3326e-08	k__Bacteria.p__Firmicutes.c__Clostridia.o__Clostridiales.f__Family_XIII.g__Family_XIII_UCG.002
	intergenic	BAZ2B(dist=48994),NONE(dist=NONE)	chr7	36710651	36710651	A	G	6.15633e-08	k__Bacteria.p__Firmicutes.c__Clostridia.o__Clostridiales.f__Family_XIII.g__Family_XIII_UCG.002
	intergenic	MIR1463(dist=26229),RRAS2(dist=99844)	chr5	10485328	10485328	G	A	1.73967e-07	k__Bacteria.p__Firmicutes.c__Clostridia.o__Clostridiales.f__Family_XIII.g__Family_XIII_UCG.002
	intergenic	YIPF3(dist=3572),LRRC73(dist=1112)	chr3	31042793	31042793	G	A	1.73967e-07	k__Bacteria.p__Firmicutes.c__Clostridia.o__Clostridiales.f__Family_XIII.g__Family_XIII_UCG.002
	intergenic	CALCB(dist=162105),SOX6(dist=401659)	chr5	10964971	10964971	G	A	2.8729e-07	k__Bacteria.p__Firmicutes.c__Clostridia.o__Clostridiales.f__Family_XIII.g__Family_XIII_UCG.002
	intergenic	LCP2(dist=56125),SLIT3(dist=270884)	chr13	4683659	4683659	A	G	3.30795e-07	k__Bacteria.p__Firmicutes.c__Clostridia.o__Clostridiales.f__Family_XIII.g__Family_XIII_UCG.002
	intergenic	SCPEP1(dist=99459),MIR1561(dist=2934)	chr18	6403915	6403915	C	A	7.5754e-07	k__Bacteria.p__Firmicutes.c__Clostridia.o__Clostridiales.f__Family_XIII.g__Family_XIII_UCG.002
	intergenic	PHLDA2(dist=11897),TSSC4(dist=451413)	chr5	13358737	13358737	C	T	1.5756e-06	k__Bacteria.p__Firmicutes.c__Clostridia.o__Clostridiales.f__Family_XIII.g__Family_XIII_UCG.002
	intergenic	CALCB(dist=162277),SOX6(dist=401487)	chr5	10965143	10965143	A	C	1.91494e-06	k__Bacteria.p__Firmicutes.c__Clostridia.o__Clostridiales.f__Family_XIII.g__Family_XIII_UCG.002
	intergenic	OPRL1(dist=24335),RGS19(dist=47757)	chr20	9288152	9288152	G	A	2.32391e-06	k__Bacteria.p__Firmicutes.c__Clostridia.o__Clostridiales.f__Family_XIII.g__Family_XIII_UCG.002
	intergenic	SCPEP1(dist=99502),MIR1561(dist=2891)	chr18	6403958	6403958	T	C	3.6215e-06	k__Bacteria.p__Firmicutes.c__Clostridia.o__Clostridiales.f__Family_XIII.g__Family_XIII_UCG.002
	intergenic	NGFR(dist=15636),MEOX1(dist=80414)	chr27	5858736	5858736	C	G	3.6215e-06	k__Bacteria.p__Firmicutes.c__Clostridia.o__Clostridiales.f__Family_XIII.g__Family_XIII_UCG.002
	intergenic	HOXB1(dist=159321),CBX1(dist=18724)	chr27	6449903	6449903	C	T	5.25353e-06	k__Bacteria.p__Firmicutes.c__Clostridia.o__Clostridiales.f__Family_XIII.g__Family_XIII_UCG.002
	intergenic	HOXB1(dist=159268),CBX1(dist=18777)	chr27	6449850	6449850	G	A	5.25353e-06	k__Bacteria.p__Firmicutes.c__Clostridia.o__Clostridiales.f__Family_XIII.g__Family_XIII_UCG.002
	intergenic	HOXB1(dist=159317),CBX1(dist=18728)	chr27	6449899	6449899	T	C	5.25353e-06	k__Bacteria.p__Firmicutes.c__Clostridia.o__Clostridiales.f__Family_XIII.g__Family_XIII_UCG.002
	intergenic	HOXB1(dist=159292),CBX1(dist=18753)	chr27	6449874	6449874	C	T	5.25353e-06	k__Bacteria.p__Firmicutes.c__Clostridia.o__Clostridiales.f__Family_XIII.g__Family_XIII_UCG.002
	intergenic	HOXB1(dist=154860),CBX1(dist=23185)	chr27	6445442	6445442	A	G	5.25353e-06	k__Bacteria.p__Firmicutes.c__Clostridia.o__Clostridiales.f__Family_XIII.g__Family_XIII_UCG.002
	intergenic	TOB1(dist=33468),LUC7L3(dist=4134)	chr18	10112768	10112768	T	C	5.58819e-06	k__Bacteria.p__Firmicutes.c__Clostridia.o__Clostridiales.f__Family_XIII.g__Family_XIII_UCG.002
	intergenic	PPDPF(dist=207998),NPBWR2(dist=10608)	chr20	9231105	9231105	T	C	5.93758e-06	k__Bacteria.p__Firmicutes.c__Clostridia.o__Clostridiales.f__Family_XIII.g__Family_XIII_UCG.002
	intergenic	C10H15ORF59(dist=38380),MIR6625(dist=63733)	chr10	2774392	2774392	C	T	8.01508e-07	k__Bacteria.p__Firmicutes.c__Clostridia.o__Clostridiales.f__Family_XIII.g__Family_XIII_UCG.002
	intergenic	DNAJC18(dist=11518),PAIP2B(dist=2901)	chr13	3191207	3191207	T	C	1.68116e-06	k__Bacteria.p__Firmicutes.c__Clostridia.o__Clostridiales.f__Lachnospiraceae.g__.Eubacterium._rectale_group
	intergenic	SAMHD1(dist=110713),RALGAPB(dist=1391)	chr20	766475	766475	T	C	2.32391e-06	k__Bacteria.p__Firmicutes.c__Clostridia.o__Clostridiales.f__Lachnospiraceae.g__.Eubacterium._rectale_group
	upstream	NUCB2(dist=480)	chr5	12021765	12021765	G	A	3.618e-06	k__Bacteria.p__Firmicutes.c__Clostridia.o__Clostridiales.f__Lachnospiraceae.g__.Eubacterium._rectale_group
	intergenic	TMCO3(dist=19244),LAMP1(dist=85336)	chr1	138746792	138746792	T	C	2.07775e-08	k__Bacteria.p__Firmicutes.c__Clostridia.o__Clostridiales.f__Lachnospiraceae.g__.Ruminococcus._gauvreauii_group
	intergenic	NMUR1(dist=299088),CHRND(dist=11039)	chr9	15745251	15745251	A	G	4.36082e-06	k__Bacteria.p__Firmicutes.c__Clostridia.o__Clostridiales.f__Lachnospiraceae.g__.Ruminococcus._gauvreauii_group
	intergenic	MIR2129(dist=1737),WIPI2(dist=43666)	chr14	4404547	4404547	C	A	7.24792e-07	k__Bacteria.p__Firmicutes.c__Clostridia.o__Clostridiales.f__Lachnospiraceae.g__.Ruminococcus._gauvreauii_group
	intergenic	SNAP25(dist=114461),PAK5(dist=99990)	chr3	13897890	13897890	A	C	1.1319e-06	k__Bacteria.p__Firmicutes.c__Clostridia.o__Clostridiales.f__Lachnospiraceae.g__.Ruminococcus._gnavus_group
	intergenic	NEUROG1(dist=13636),H2AFY(dist=45861)	chr13	16070785	16070785	T	C	2.32162e-06	k__Bacteria.p__Firmicutes.c__Clostridia.o__Clostridiales.f__Lachnospiraceae.g__.Ruminococcus._gnavus_group
	intergenic	BGLAP(dist=18318),NONE(dist=NONE)	chr23	6090396	6090396	T	C	4.84883e-07	k__Bacteria.p__Firmicutes.c__Clostridia.o__Clostridiales.f__Lachnospiraceae.g__.Ruminococcus._gnavus_group
	intergenic	BGLAP(dist=18326),NONE(dist=NONE)	chr23	6090404	6090404	A	G	7.05658e-07	k__Bacteria.p__Firmicutes.c__Clostridia.o__Clostridiales.f__Lachnospiraceae.g__.Ruminococcus._gnavus_group
	intronic	COL4A2	chr1	140374097	140374097	A	G	3.618e-06	k__Bacteria.p__Firmicutes.c__Clostridia.o__Clostridiales.f__Lachnospiraceae.g__.Ruminococcus._gnavus_group
	intronic	HUC	chr30	94582	94582	G	C	4.36082e-06	k__Bacteria.p__Firmicutes.c__Clostridia.o__Clostridiales.f__Lachnospiraceae.g__.Ruminococcus._gnavus_group
	intronic	TMEM178B	chr1	57065493	57065493	T	C	4.64087e-06	k__Bacteria.p__Firmicutes.c__Clostridia.o__Clostridiales.f__Lachnospiraceae.g__.Ruminococcus._gnavus_group
	UTR3	CDX1(NM_204676:c.*347G>A)	chr13	13937989	13937989	C	T	4.64087e-06	k__Bacteria.p__Firmicutes.c__Clostridia.o__Clostridiales.f__Lachnospiraceae.g__.Ruminococcus._gnavus_group
	intergenic	KCNMB1(dist=38250),LCP2(dist=19800)	chr13	4578419	4578419	C	T	9.26688e-07	k__Bacteria.p__Firmicutes.c__Clostridia.o__Clostridiales.f__Lachnospiraceae.g__Anaerosporobacter
	intronic	NOL11	chr18	7057123	7057123	G	A	9.91087e-07	k__Bacteria.p__Firmicutes.c__Clostridia.o__Clostridiales.f__Lachnospiraceae.g__Anaerosporobacter
	intronic	NOL11	chr18	7057122	7057122	T	C	9.91087e-07	k__Bacteria.p__Firmicutes.c__Clostridia.o__Clostridiales.f__Lachnospiraceae.g__Anaerosporobacter
	intronic	AMN	chr5	50093503	50093503	G	A	1.47495e-06	k__Bacteria.p__Firmicutes.c__Clostridia.o__Clostridiales.f__Lachnospiraceae.g__Anaerosporobacter
	intronic	CSNK1G1	chr10	1739989	1739989	A	G	3.85222e-06	k__Bacteria.p__Firmicutes.c__Clostridia.o__Clostridiales.f__Lachnospiraceae.g__Anaerosporobacter
	intergenic	NONE(dist=NONE),GR42L6(dist=1345371)	chr33	2290328	2290328	C	T	5.09591e-06	k__Bacteria.p__Firmicutes.c__Clostridia.o__Clostridiales.f__Lachnospiraceae.g__Anaerostipes
	intergenic	NONE(dist=NONE),GR42L6(dist=2002993)	chr33	1632706	1632706	G	C	5.09591e-06	k__Bacteria.p__Firmicutes.c__Clostridia.o__Clostridiales.f__Lachnospiraceae.g__Anaerostipes
	intergenic	NONE(dist=NONE),GR42L6(dist=2002994)	chr33	1632705	1632705	T	C	5.09591e-06	k__Bacteria.p__Firmicutes.c__Clostridia.o__Clostridiales.f__Lachnospiraceae.g__Anaerostipes
	intergenic	NONE(dist=NONE),GR42L6(dist=1718202)	chr33	1917497	1917497	C	G	5.82621e-06	k__Bacteria.p__Firmicutes.c__Clostridia.o__Clostridiales.f__Lachnospiraceae.g__Anaerostipes
	intergenic	UBIAD1(dist=99350),ZBTB17(dist=2395)	chr21	4305486	4305486	G	T	3.73155e-06	k__Bacteria.p__Firmicutes.c__Clostridia.o__Clostridiales.f__Lachnospiraceae.g__Blautia
	intronic	KCNT1	chr17	8516858	8516858	A	G	3.40076e-06	k__Bacteria.p__Firmicutes.c__Clostridia.o__Clostridiales.f__Lachnospiraceae.g__Blautia
	intergenic	MIR6573(dist=79644),PLEKHM1(dist=2094)	chr27	4002762	4002762	C	T	6.17698e-07	k__Bacteria.p__Firmicutes.c__Clostridia.o__Clostridiales.f__Lachnospiraceae.g__Butyrivibrio
	intergenic	KY(dist=134875),SOX14(dist=363071)	chr9	4014122	4014122	T	G	3.85594e-06	k__Bacteria.p__Firmicutes.c__Clostridia.o__Clostridiales.f__Lachnospiraceae.g__Butyrivibrio
	intergenic	HS6ST2(dist=148174),MIR20B(dist=125575)	chr4	3842052	3842052	A	G	4.365e-06	k__Bacteria.p__Firmicutes.c__Clostridia.o__Clostridiales.f__Lachnospiraceae.g__Butyrivibrio
	intergenic	PBX3(dist=13112),MVB12B(dist=125601)	chr17	10136649	10136649	A	C	1.0411e-07	k__Bacteria.p__Firmicutes.c__Clostridia.o__Clostridiales.f__Lachnospiraceae.g__Cellulosilyticum
	intergenic	MIR2188(dist=75130),IKBKB(dist=11056)	chr22	3023757	3023757	C	A	3.85594e-06	k__Bacteria.p__Firmicutes.c__Clostridia.o__Clostridiales.f__Lachnospiraceae.g__Cellulosilyticum
	intronic	LAT2	chr19	3013361	3013361	T	C	3.5468e-07	k__Bacteria.p__Firmicutes.c__Clostridia.o__Clostridiales.f__Lachnospiraceae.g__Cellulosilyticum
	intergenic	BAIAP2L1(dist=432658),PDGFA(dist=376270)	chr14	2019325	2019325	C	T	1.05978e-06	k__Bacteria.p__Firmicutes.c__Clostridia.o__Clostridiales.f__Lachnospiraceae.g__Coprococcus_1
	intergenic	EXOSC2(dist=84291),POMT1(dist=168041)	chr17	6351922	6351922	A	G	3.39747e-06	k__Bacteria.p__Firmicutes.c__Clostridia.o__Clostridiales.f__Lachnospiraceae.g__Coprococcus_1
	intergenic	MIR7478(dist=40538),PHYHIPL(dist=108547)	chr6	1257490	1257490	G	T	5.58289e-06	k__Bacteria.p__Firmicutes.c__Clostridia.o__Clostridiales.f__Lachnospiraceae.g__Coprococcus_1
	intergenic	CWC15(dist=69340),FUT4(dist=52683)	chr1	186865327	186865327	A	G	3.85594e-06	k__Bacteria.p__Firmicutes.c__Clostridia.o__Clostridiales.f__Lachnospiraceae.g__Epulopiscium
	intergenic	GNAL(dist=162506),APCDD1(dist=692885)	chr2	97615009	97615009	C	T	4.36082e-06	k__Bacteria.p__Firmicutes.c__Clostridia.o__Clostridiales.f__Lachnospiraceae.g__Epulopiscium
	downstream	CD40(dist=981)	chr20	10626663	10626663	C	T	8.66327e-07	k__Bacteria.p__Firmicutes.c__Clostridia.o__Clostridiales.f__Lachnospiraceae.g__Lachnoclostridium
	intergenic	CRYBA4(dist=15968),PITPNB(dist=331659)	chr15	7486859	7486859	G	C	1.20589e-07	k__Bacteria.p__Firmicutes.c__Clostridia.o__Clostridiales.f__Lachnospiraceae.g__Lachnoclostridium
	intergenic	CRYBA4(dist=15967),PITPNB(dist=331660)	chr15	7486858	7486858	A	G	1.20589e-07	k__Bacteria.p__Firmicutes.c__Clostridia.o__Clostridiales.f__Lachnospiraceae.g__Lachnoclostridium
	intergenic	ABCE1(dist=64660),SMAD1(dist=48010)	chr4	31089364	31089364	T	C	5.76284e-07	k__Bacteria.p__Firmicutes.c__Clostridia.o__Clostridiales.f__Lachnospiraceae.g__Lachnoclostridium
	intergenic	CASP14(dist=32742),NONE(dist=NONE)	chr22	5352316	5352316	G	A	5.20378e-06	k__Bacteria.p__Firmicutes.c__Clostridia.o__Clostridiales.f__Lachnospiraceae.g__Lachnoclostridium
	intronic	IKZF1	chr2	80704059	80704059	C	T	4.36082e-06	k__Bacteria.p__Firmicutes.c__Clostridia.o__Clostridiales.f__Lachnospiraceae.g__Lachnoclostridium
	intergenic	NONE(dist=NONE),NONE(dist=NONE)	chrW	77824472	77824472	A	C	1.3805e-06	k__Bacteria.p__Firmicutes.c__Clostridia.o__Clostridiales.f__Lachnospiraceae.g__Lachnoclostridium_10
	intergenic	NONE(dist=NONE),NONE(dist=NONE)	chrW	77824464	77824464	G	A	2.47474e-06	k__Bacteria.p__Firmicutes.c__Clostridia.o__Clostridiales.f__Lachnospiraceae.g__Lachnoclostridium_10
	intronic	BAK1	chr26	4849909	4849909	A	G	3.54306e-07	k__Bacteria.p__Firmicutes.c__Clostridia.o__Clostridiales.f__Lachnospiraceae.g__Lachnoclostridium_10
	exonic	DMP1	chr4	45675385	45675385	T	C	2.81055e-06	k__Bacteria.p__Firmicutes.c__Clostridia.o__Clostridiales.f__Lachnospiraceae.g__Lachnoclostridium_12
	intergenic	LSM6(dist=22674),SLC10A7(dist=5490)	chr4	31395788	31395788	C	G	7.16434e-08	k__Bacteria.p__Firmicutes.c__Clostridia.o__Clostridiales.f__Lachnospiraceae.g__Lachnospiraceae_AC2044_group
	intergenic	BTG1(dist=186303),UBE2N(dist=254162)	chr1	44618199	44618199	C	T	3.30795e-07	k__Bacteria.p__Firmicutes.c__Clostridia.o__Clostridiales.f__Lachnospiraceae.g__Lachnospiraceae_AC2044_group
	intergenic	EXOC2(dist=13233),FOXC1(dist=342048)	chr2	66638654	66638654	G	T	6.17698e-07	k__Bacteria.p__Firmicutes.c__Clostridia.o__Clostridiales.f__Lachnospiraceae.g__Lachnospiraceae_AC2044_group
	intergenic	EXOC2(dist=13203),FOXC1(dist=342078)	chr2	66638624	66638624	C	T	6.17698e-07	k__Bacteria.p__Firmicutes.c__Clostridia.o__Clostridiales.f__Lachnospiraceae.g__Lachnospiraceae_AC2044_group
	intergenic	CCNB3(dist=18191),BMP15(dist=4458)	chr4	1855632	1855632	G	A	8.10591e-07	k__Bacteria.p__Firmicutes.c__Clostridia.o__Clostridiales.f__Lachnospiraceae.g__Lachnospiraceae_AC2044_group
	intergenic	MIR6594(dist=194367),EFNB1(dist=234084)	chr4	791306	791306	C	T	9.92095e-07	k__Bacteria.p__Firmicutes.c__Clostridia.o__Clostridiales.f__Lachnospiraceae.g__Lachnospiraceae_AC2044_group
	intergenic	LYRM4(dist=376849),TUBB2B(dist=377003)	chr2	65902380	65902380	A	G	1.79529e-06	k__Bacteria.p__Firmicutes.c__Clostridia.o__Clostridiales.f__Lachnospiraceae.g__Lachnospiraceae_AC2044_group
	intergenic	CCNB3(dist=13743),BMP15(dist=8906)	chr4	1851184	1851184	G	A	1.91494e-06	k__Bacteria.p__Firmicutes.c__Clostridia.o__Clostridiales.f__Lachnospiraceae.g__Lachnospiraceae_AC2044_group
	intergenic	NONE(dist=NONE),MIR6576(dist=142564)	chr22	55434	55434	T	C	2.6401e-06	k__Bacteria.p__Firmicutes.c__Clostridia.o__Clostridiales.f__Lachnospiraceae.g__Lachnospiraceae_AC2044_group
	intergenic	MIR1614(dist=37096),RPN2(dist=41000)	chr20	4978735	4978735	C	A	3.85594e-06	k__Bacteria.p__Firmicutes.c__Clostridia.o__Clostridiales.f__Lachnospiraceae.g__Lachnospiraceae_AC2044_group
	intergenic	TMEM104(dist=7814),MIR1580(dist=89867)	chr18	10500912	10500912	T	G	4.10094e-06	k__Bacteria.p__Firmicutes.c__Clostridia.o__Clostridiales.f__Lachnospiraceae.g__Lachnospiraceae_AC2044_group
	intergenic	TMSB15B(dist=3110),PLP1(dist=9833)	chr4	1989308	1989308	T	C	4.365e-06	k__Bacteria.p__Firmicutes.c__Clostridia.o__Clostridiales.f__Lachnospiraceae.g__Lachnospiraceae_AC2044_group
	intergenic	NONE(dist=NONE),GR42L6(dist=1767353)	chr33	1868346	1868346	C	T	4.365e-06	k__Bacteria.p__Firmicutes.c__Clostridia.o__Clostridiales.f__Lachnospiraceae.g__Lachnospiraceae_AC2044_group
	intergenic	MRPL38(dist=4808),WBP2(dist=10834)	chr18	4629825	4629825	A	G	4.365e-06	k__Bacteria.p__Firmicutes.c__Clostridia.o__Clostridiales.f__Lachnospiraceae.g__Lachnospiraceae_AC2044_group
	intergenic	UBC(dist=12040),MIR1636(dist=169417)	chr15	4821152	4821152	C	T	5.93758e-06	k__Bacteria.p__Firmicutes.c__Clostridia.o__Clostridiales.f__Lachnospiraceae.g__Lachnospiraceae_AC2044_group
	intronic	PCDH19	chr4	5252473	5252473	G	A	1.5756e-06	k__Bacteria.p__Firmicutes.c__Clostridia.o__Clostridiales.f__Lachnospiraceae.g__Lachnospiraceae_AC2044_group
	intergenic	CKS1B(dist=5770),LOC769121(dist=92533)	chr25	3027381	3027381	A	G	8.96218e-08	k__Bacteria.p__Firmicutes.c__Clostridia.o__Clostridiales.f__Lachnospiraceae.g__Lachnospiraceae_FCS020_group
	intronic	ACTR3	chr7	29636871	29636871	G	A	4.07544e-07	k__Bacteria.p__Firmicutes.c__Clostridia.o__Clostridiales.f__Lachnospiraceae.g__Lachnospiraceae_FCS020_group
	intronic	SPTBN1	chr3	2776939	2776939	T	C	6.1706e-07	k__Bacteria.p__Firmicutes.c__Clostridia.o__Clostridiales.f__Lachnospiraceae.g__Lachnospiraceae_FCS020_group
	intergenic	SIX1(dist=5949),SIX6(dist=14915)	chr5	54601541	54601541	G	A	9.92095e-07	k__Bacteria.p__Firmicutes.c__Clostridia.o__Clostridiales.f__Lachnospiraceae.g__Lachnospiraceae_NC2004_group
	intergenic	PEBP1(dist=9832),MIR1640(dist=70239)	chr15	10188937	10188937	A	G	2.99445e-06	k__Bacteria.p__Firmicutes.c__Clostridia.o__Clostridiales.f__Lachnospiraceae.g__Lachnospiraceae_NC2004_group
	intergenic	TRIM71(dist=21453),TCAIM(dist=7863)	chr2	40550198	40550198	A	T	3.39747e-06	k__Bacteria.p__Firmicutes.c__Clostridia.o__Clostridiales.f__Lachnospiraceae.g__Lachnospiraceae_NC2004_group
	intergenic	YIPF3(dist=3572),LRRC73(dist=1112)	chr3	31042793	31042793	G	A	5.25353e-06	k__Bacteria.p__Firmicutes.c__Clostridia.o__Clostridiales.f__Lachnospiraceae.g__Lachnospiraceae_UCG.002
	intergenic	RHCG(dist=53789),FANCI(dist=31589)	chr10	13362260	13362260	G	A	3.64608e-06	k__Bacteria.p__Firmicutes.c__Clostridia.o__Clostridiales.f__Lachnospiraceae.g__Lachnospiraceae_UCG.002
	intronic	TICRR	chr10	13285905	13285905	G	C	6.01675e-06	k__Bacteria.p__Firmicutes.c__Clostridia.o__Clostridiales.f__Lachnospiraceae.g__Lachnospiraceae_UCG.002
	intronic	TICRR	chr10	13285914	13285914	G	A	6.01675e-06	k__Bacteria.p__Firmicutes.c__Clostridia.o__Clostridiales.f__Lachnospiraceae.g__Lachnospiraceae_UCG.002
	intronic	TICRR	chr10	13285921	13285921	T	C	6.01675e-06	k__Bacteria.p__Firmicutes.c__Clostridia.o__Clostridiales.f__Lachnospiraceae.g__Lachnospiraceae_UCG.002
	intronic	TICRR	chr10	13285922	13285922	A	G	6.01675e-06	k__Bacteria.p__Firmicutes.c__Clostridia.o__Clostridiales.f__Lachnospiraceae.g__Lachnospiraceae_UCG.002
	intronic	TICRR	chr10	13285867	13285867	A	T	6.01675e-06	k__Bacteria.p__Firmicutes.c__Clostridia.o__Clostridiales.f__Lachnospiraceae.g__Lachnospiraceae_UCG.002
	intronic	TICRR	chr10	13285875	13285875	C	T	6.01675e-06	k__Bacteria.p__Firmicutes.c__Clostridia.o__Clostridiales.f__Lachnospiraceae.g__Lachnospiraceae_UCG.002
	intergenic	MIR1750(dist=52852),GABRQ(dist=40592)	chr4	10603669	10603669	A	G	8.31607e-07	k__Bacteria.p__Firmicutes.c__Clostridia.o__Clostridiales.f__Lachnospiraceae.g__Lachnospiraceae_UCG.004
	intergenic	CHID1(dist=211336),POLR2L(dist=200147)	chr5	15671102	15671102	T	C	1.12057e-07	k__Bacteria.p__Firmicutes.c__Clostridia.o__Clostridiales.f__Lachnospiraceae.g__Lachnospiraceae_UCG.010
	intergenic	RPS4X(dist=2826),MIR1628(dist=20961)	chr4	1895522	1895522	G	C	2.17978e-06	k__Bacteria.p__Firmicutes.c__Clostridia.o__Clostridiales.f__Lachnospiraceae.g__Lachnospiraceae_UCG.010
	intergenic	CYP2C18(dist=137902),PIK3AP1(dist=4322)	chr6	17551110	17551110	G	A	2.99737e-06	k__Bacteria.p__Firmicutes.c__Clostridia.o__Clostridiales.f__Lachnospiraceae.g__Lachnospiraceae_UCG.010
	intergenic	HOXB1(dist=154860),CBX1(dist=23185)	chr27	6445442	6445442	A	G	3.85594e-06	k__Bacteria.p__Firmicutes.c__Clostridia.o__Clostridiales.f__Lachnospiraceae.g__Lachnospiraceae_UCG.010
	intronic	PLAG1	chr2	111243095	111243095	A	G	7.16434e-08	k__Bacteria.p__Firmicutes.c__Clostridia.o__Clostridiales.f__Lachnospiraceae.g__Lachnospiraceae_UCG.010
	intronic	GPC1	chr9	2875280	2875280	A	G	2.17978e-06	k__Bacteria.p__Firmicutes.c__Clostridia.o__Clostridiales.f__Lachnospiraceae.g__Lachnospiraceae_UCG.010
	upstream	DUSP28(dist=359)	chr9	2864036	2864036	T	C	2.99737e-06	k__Bacteria.p__Firmicutes.c__Clostridia.o__Clostridiales.f__Lachnospiraceae.g__Lachnospiraceae_UCG.010
	intergenic	NDUFAF8(dist=12508),MIR6551(dist=39803)	chr18	9267940	9267940	A	G	7.5754e-07	k__Bacteria.p__Firmicutes.c__Clostridia.o__Clostridiales.f__Lachnospiraceae.g__Marvinbryantia
	intergenic	MIR29B2(dist=93257),MIR6654(dist=60034)	chr26	2793492	2793492	T	C	1.91494e-06	k__Bacteria.p__Firmicutes.c__Clostridia.o__Clostridiales.f__Lachnospiraceae.g__Marvinbryantia
	intergenic	PRKAR1A(dist=278473),KCNJ2(dist=37082)	chr18	8147730	8147730	T	C	1.72698e-06	k__Bacteria.p__Firmicutes.c__Clostridia.o__Clostridiales.f__Lachnospiraceae.g__Marvinbryantia
	intergenic	GSN(dist=133238),NDUFA8(dist=148487)	chr17	8855452	8855452	G	A	6.00537e-06	k__Bacteria.p__Firmicutes.c__Clostridia.o__Clostridiales.f__Lachnospiraceae.g__Marvinbryantia
	intronic	TP63	chr9	14224343	14224343	C	T	9.04284e-07	k__Bacteria.p__Firmicutes.c__Clostridia.o__Clostridiales.f__Lachnospiraceae.g__Marvinbryantia
	intergenic	GDF3(dist=131614),UBA52(dist=10515)	chr28	3977198	3977198	A	G	7.07841e-07	k__Bacteria.p__Firmicutes.c__Clostridia.o__Clostridiales.f__Lachnospiraceae.g__Mobilitalea
	intergenic	RIPK1(dist=10435),IRF4(dist=105938)	chr2	66351818	66351818	T	C	1.21118e-06	k__Bacteria.p__Firmicutes.c__Clostridia.o__Clostridiales.f__Lachnospiraceae.g__Mobilitalea
	intergenic	EXOC2(dist=13154),FOXC1(dist=342127)	chr2	66638575	66638575	A	G	1.38188e-06	k__Bacteria.p__Firmicutes.c__Clostridia.o__Clostridiales.f__Lachnospiraceae.g__Mobilitalea
	intergenic	EXOC2(dist=13164),FOXC1(dist=342117)	chr2	66638585	66638585	T	C	1.38188e-06	k__Bacteria.p__Firmicutes.c__Clostridia.o__Clostridiales.f__Lachnospiraceae.g__Mobilitalea
	intergenic	CBFA2T3(dist=13977),MIR1560(dist=72055)	chr11	18558303	18558303	T	C	1.68116e-06	k__Bacteria.p__Firmicutes.c__Clostridia.o__Clostridiales.f__Lachnospiraceae.g__Mobilitalea
	intergenic	CBFA2T3(dist=35122),MIR1560(dist=50910)	chr11	18579448	18579448	A	G	2.04223e-06	k__Bacteria.p__Firmicutes.c__Clostridia.o__Clostridiales.f__Lachnospiraceae.g__Mobilitalea
	intergenic	COL4A2(dist=136847),MIR1736(dist=8084)	chr1	140526990	140526990	T	C	3.85594e-06	k__Bacteria.p__Firmicutes.c__Clostridia.o__Clostridiales.f__Lachnospiraceae.g__Mobilitalea
	intergenic	BCL2(dist=65596),MIR1782(dist=495256)	chr2	67990466	67990466	C	T	3.85594e-06	k__Bacteria.p__Firmicutes.c__Clostridia.o__Clostridiales.f__Lachnospiraceae.g__Mobilitalea
	intergenic	BCL2(dist=529412),MIR1782(dist=31440)	chr2	68454282	68454282	A	G	5.25353e-06	k__Bacteria.p__Firmicutes.c__Clostridia.o__Clostridiales.f__Lachnospiraceae.g__Mobilitalea
	intergenic	KCNMA1(dist=808582),VDAC2(dist=242990)	chr6	15449826	15449826	T	C	2.96543e-06	k__Bacteria.p__Firmicutes.c__Clostridia.o__Clostridiales.f__Lachnospiraceae.g__Mobilitalea
	intergenic	KCNMA1(dist=808501),VDAC2(dist=243071)	chr6	15449745	15449745	C	T	2.96543e-06	k__Bacteria.p__Firmicutes.c__Clostridia.o__Clostridiales.f__Lachnospiraceae.g__Mobilitalea
	intronic	BANP	chr11	18130678	18130678	A	G	1.29317e-06	k__Bacteria.p__Firmicutes.c__Clostridia.o__Clostridiales.f__Lachnospiraceae.g__Mobilitalea
	intronic	IP6K2	chr12	9381184	9381184	A	G	1.38188e-06	k__Bacteria.p__Firmicutes.c__Clostridia.o__Clostridiales.f__Lachnospiraceae.g__Mobilitalea
	intronic	BCL2	chr2	67898527	67898527	A	G	5.58819e-06	k__Bacteria.p__Firmicutes.c__Clostridia.o__Clostridiales.f__Lachnospiraceae.g__Mobilitalea
	intronic	NR5A1	chr17	9739133	9739133	G	A	5.93196e-06	k__Bacteria.p__Firmicutes.c__Clostridia.o__Clostridiales.f__Lachnospiraceae.g__Moryella
	intergenic	NONE(dist=NONE),NONE(dist=NONE)	chrW	77741923	77741923	C	G	2.17763e-06	k__Bacteria.p__Firmicutes.c__Clostridia.o__Clostridiales.f__Lachnospiraceae.g__Oribacterium
	intronic	SLC25A22	chr5	16048188	16048188	A	G	1.03996e-07	k__Bacteria.p__Firmicutes.c__Clostridia.o__Clostridiales.f__Lachnospiraceae.g__Oribacterium
	intronic	SLC25A22	chr5	16048177	16048177	T	C	3.54306e-07	k__Bacteria.p__Firmicutes.c__Clostridia.o__Clostridiales.f__Lachnospiraceae.g__Oribacterium
	intergenic	COG7(dist=124872),MIR6548(dist=205004)	chr14	7483504	7483504	T	C	3.1133e-06	k__Bacteria.p__Firmicutes.c__Clostridia.o__Clostridiales.f__Lachnospiraceae.g__Roseburia
	intergenic	MATR3(dist=97172),HSPA9(dist=186465)	chr13	3328189	3328189	A	G	8.66327e-07	k__Bacteria.p__Firmicutes.c__Clostridia.o__Clostridiales.f__Lachnospiraceae.g__Sellimonas
	intergenic	SMAD7B(dist=37396),MIR122-2(dist=250892)	chrW	2666095	2666095	A	T	7.5754e-07	k__Bacteria.p__Firmicutes.c__Clostridia.o__Clostridiales.f__Lachnospiraceae.g__Shuttleworthia
	intergenic	C15H12orf49(dist=733550),TBX3(dist=34202)	chr15	12461120	12461120	A	G	4.98543e-06	k__Bacteria.p__Firmicutes.c__Clostridia.o__Clostridiales.f__Lachnospiraceae.g__Shuttleworthia
	intronic	SLC25A22	chr5	16048188	16048188	A	G	5.02384e-07	k__Bacteria.p__Firmicutes.c__Clostridia.o__Clostridiales.f__Lachnospiraceae.g__Shuttleworthia
	intronic	SLC25A22	chr5	16048177	16048177	T	C	1.29187e-06	k__Bacteria.p__Firmicutes.c__Clostridia.o__Clostridiales.f__Lachnospiraceae.g__Shuttleworthia
	intergenic	MATR3(dist=111933),HSPA9(dist=171704)	chr13	3342950	3342950	T	A	3.40076e-06	k__Bacteria.p__Firmicutes.c__Clostridia.o__Clostridiales.f__Lachnospiraceae.g__Tyzzerella_3
	intergenic	MATR3(dist=238865),HSPA9(dist=44772)	chr13	3469882	3469882	T	C	3.85222e-06	k__Bacteria.p__Firmicutes.c__Clostridia.o__Clostridiales.f__Lachnospiraceae.g__Tyzzerella_3
	intergenic	ADAM12(dist=475276),GLRX3(dist=1090965)	chr6	34179703	34179703	T	G	3.96135e-06	k__Bacteria.p__Firmicutes.c__Clostridia.o__Clostridiales.f__Lachnospiraceae.g__Tyzzerella_3
	intergenic	CASP14(dist=32742),NONE(dist=NONE)	chr22	5352316	5352316	G	A	5.14957e-06	k__Bacteria.p__Firmicutes.c__Clostridia.o__Clostridiales.f__Lachnospiraceae.g__uncultured
	downstream	VAV2(dist=948)	chr17	7347690	7347690	G	T	1.79529e-06	k__Bacteria.p__Firmicutes.c__Clostridia.o__Clostridiales.f__Lachnospiraceae.g__uncultured_bacterium
	exonic	RREB1	chr2	64669929	64669929	A	G	3.40076e-06	k__Bacteria.p__Firmicutes.c__Clostridia.o__Clostridiales.f__Lachnospiraceae.g__uncultured_bacterium
	intergenic	ALKBH5(dist=9530),FLII(dist=4021)	chr14	5463752	5463752	C	T	1.20333e-09	k__Bacteria.p__Firmicutes.c__Clostridia.o__Clostridiales.f__Lachnospiraceae.g__uncultured_bacterium
	intergenic	CYP2C18(dist=137902),PIK3AP1(dist=4322)	chr6	17551110	17551110	G	A	1.20333e-09	k__Bacteria.p__Firmicutes.c__Clostridia.o__Clostridiales.f__Lachnospiraceae.g__uncultured_bacterium
	intergenic	MIR6621(dist=318514),PODXL(dist=60473)	chr1	3627583	3627583	C	T	2.41952e-09	k__Bacteria.p__Firmicutes.c__Clostridia.o__Clostridiales.f__Lachnospiraceae.g__uncultured_bacterium
	intergenic	BPIFB2(dist=45828),TGM2(dist=19860)	chr20	10347738	10347738	C	T	1.92066e-08	k__Bacteria.p__Firmicutes.c__Clostridia.o__Clostridiales.f__Lachnospiraceae.g__uncultured_bacterium
	intergenic	IKZF3(dist=3712),ZPBP2(dist=1498)	chr27	7092243	7092243	T	C	1.92066e-08	k__Bacteria.p__Firmicutes.c__Clostridia.o__Clostridiales.f__Lachnospiraceae.g__uncultured_bacterium
	intergenic	QKI(dist=518578),IGF2R(dist=724334)	chr3	44865369	44865369	G	A	4.20069e-08	k__Bacteria.p__Firmicutes.c__Clostridia.o__Clostridiales.f__Lachnospiraceae.g__uncultured_bacterium
	intergenic	AANAT(dist=67384),FOXJ1(dist=50699)	chr18	4445040	4445040	G	A	8.97208e-08	k__Bacteria.p__Firmicutes.c__Clostridia.o__Clostridiales.f__Lachnospiraceae.g__uncultured_bacterium
	intergenic	AARS2(dist=4855),HSP90AB1(dist=51704)	chr3	30341387	30341387	T	C	1.39732e-07	k__Bacteria.p__Firmicutes.c__Clostridia.o__Clostridiales.f__Lachnospiraceae.g__uncultured_bacterium
	intergenic	ANXA7(dist=188116),ZP4(dist=156205)	chr6	17235521	17235521	T	C	2.15783e-07	k__Bacteria.p__Firmicutes.c__Clostridia.o__Clostridiales.f__Lachnospiraceae.g__uncultured_bacterium
	intergenic	NONE(dist=NONE),NONE(dist=NONE)	chrW	80618193	80618193	G	C	3.08139e-07	k__Bacteria.p__Firmicutes.c__Clostridia.o__Clostridiales.f__Lachnospiraceae.g__uncultured_bacterium
	intergenic	NONE(dist=NONE),NONE(dist=NONE)	chrW	72225545	72225545	T	C	8.10591e-07	k__Bacteria.p__Firmicutes.c__Clostridia.o__Clostridiales.f__Lachnospiraceae.g__uncultured_bacterium
	intergenic	ATP5MF(dist=21682),MAP2K3(dist=73410)	chr14	4819244	4819244	C	G	8.67213e-07	k__Bacteria.p__Firmicutes.c__Clostridia.o__Clostridiales.f__Lachnospiraceae.g__uncultured_bacterium
	intergenic	PIK3AP1(dist=28478),ELOVL3(dist=7407)	chr6	17625003	17625003	T	C	8.67213e-07	k__Bacteria.p__Firmicutes.c__Clostridia.o__Clostridiales.f__Lachnospiraceae.g__uncultured_bacterium
	intergenic	GR42L6(dist=32246),DCTN2(dist=133379)	chr33	3669314	3669314	T	G	1.29317e-06	k__Bacteria.p__Firmicutes.c__Clostridia.o__Clostridiales.f__Lachnospiraceae.g__uncultured_bacterium
	intergenic	SDHAF2(dist=117093),TMEM258(dist=22409)	chr5	463434	463434	A	G	1.38188e-06	k__Bacteria.p__Firmicutes.c__Clostridia.o__Clostridiales.f__Lachnospiraceae.g__uncultured_bacterium
	intergenic	COL4A2(dist=127081),MIR1736(dist=17850)	chr1	140517224	140517224	T	C	1.68116e-06	k__Bacteria.p__Firmicutes.c__Clostridia.o__Clostridiales.f__Lachnospiraceae.g__uncultured_bacterium
	intergenic	COL4A2(dist=127079),MIR1736(dist=17852)	chr1	140517222	140517222	A	T	1.68116e-06	k__Bacteria.p__Firmicutes.c__Clostridia.o__Clostridiales.f__Lachnospiraceae.g__uncultured_bacterium
	intergenic	WIPI2(dist=31927),FBXL18(dist=49685)	chr14	4500967	4500967	A	G	1.79529e-06	k__Bacteria.p__Firmicutes.c__Clostridia.o__Clostridiales.f__Lachnospiraceae.g__uncultured_bacterium
	intergenic	FKBP3(dist=301438),NONE(dist=NONE)	chr5	59249637	59249637	C	A	2.47717e-06	k__Bacteria.p__Firmicutes.c__Clostridia.o__Clostridiales.f__Lachnospiraceae.g__uncultured_bacterium
	intergenic	NONE(dist=NONE),NONE(dist=NONE)	chrW	72400528	72400528	T	C	4.10094e-06	k__Bacteria.p__Firmicutes.c__Clostridia.o__Clostridiales.f__Lachnospiraceae.g__uncultured_bacterium
	intergenic	NONE(dist=NONE),NONE(dist=NONE)	chrW	72708793	72708793	A	G	4.10094e-06	k__Bacteria.p__Firmicutes.c__Clostridia.o__Clostridiales.f__Lachnospiraceae.g__uncultured_bacterium
	intergenic	GTF2H5(dist=137573),EZR(dist=95258)	chr3	52106659	52106659	C	G	4.365e-06	k__Bacteria.p__Firmicutes.c__Clostridia.o__Clostridiales.f__Lachnospiraceae.g__uncultured_bacterium
	intergenic	PDCL3(dist=101689),NPAS2(dist=47804)	chr1	134571651	134571651	G	A	4.64531e-06	k__Bacteria.p__Firmicutes.c__Clostridia.o__Clostridiales.f__Lachnospiraceae.g__uncultured_bacterium
	intergenic	EZR(dist=145564),ADGRG6(dist=576338)	chr3	52383588	52383588	A	T	4.93811e-06	k__Bacteria.p__Firmicutes.c__Clostridia.o__Clostridiales.f__Lachnospiraceae.g__uncultured_bacterium
	intergenic	PDS5B(dist=55940),BRCA2(dist=12306)	chr1	175888171	175888171	T	G	4.93811e-06	k__Bacteria.p__Firmicutes.c__Clostridia.o__Clostridiales.f__Lachnospiraceae.g__uncultured_bacterium
	intergenic	MYH15(dist=18915),KIAA1524(dist=4220)	chr1	88823544	88823544	C	T	5.25353e-06	k__Bacteria.p__Firmicutes.c__Clostridia.o__Clostridiales.f__Lachnospiraceae.g__uncultured_bacterium
	intergenic	CBFA2T2(dist=24479),TRPC4AP(dist=274521)	chr20	2282810	2282810	T	C	5.58819e-06	k__Bacteria.p__Firmicutes.c__Clostridia.o__Clostridiales.f__Lachnospiraceae.g__uncultured_bacterium
	intergenic	CBFA2T2(dist=24478),TRPC4AP(dist=274522)	chr20	2282809	2282809	G	A	5.58819e-06	k__Bacteria.p__Firmicutes.c__Clostridia.o__Clostridiales.f__Lachnospiraceae.g__uncultured_bacterium
	intergenic	CDX2(dist=22510),MTIF3(dist=167496)	chr1	177421743	177421743	G	A	5.93758e-06	k__Bacteria.p__Firmicutes.c__Clostridia.o__Clostridiales.f__Lachnospiraceae.g__uncultured_bacterium
	intergenic	CDC25A(dist=55305),DHX30(dist=74794)	chr2	698092	698092	C	T	5.93758e-06	k__Bacteria.p__Firmicutes.c__Clostridia.o__Clostridiales.f__Lachnospiraceae.g__uncultured_bacterium
	intronic	AHCYL1	chr26	1297897	1297897	A	G	2.3185e-07	k__Bacteria.p__Firmicutes.c__Clostridia.o__Clostridiales.f__Lachnospiraceae.g__uncultured_bacterium
	intronic	PSMF1	chr20	9868979	9868979	T	C	2.8729e-07	k__Bacteria.p__Firmicutes.c__Clostridia.o__Clostridiales.f__Lachnospiraceae.g__uncultured_bacterium
	intronic	FGF18	chr13	4009953	4009953	T	C	8.10591e-07	k__Bacteria.p__Firmicutes.c__Clostridia.o__Clostridiales.f__Lachnospiraceae.g__uncultured_bacterium
	intronic	TNFRSF21	chr3	109963125	109963125	C	T	1.79529e-06	k__Bacteria.p__Firmicutes.c__Clostridia.o__Clostridiales.f__Lachnospiraceae.g__uncultured_bacterium
	intronic	FGF18	chr13	4009956	4009956	T	C	3.85594e-06	k__Bacteria.p__Firmicutes.c__Clostridia.o__Clostridiales.f__Lachnospiraceae.g__uncultured_bacterium
	intronic	WDR82	chr12	3395220	3395220	C	T	5.25353e-06	k__Bacteria.p__Firmicutes.c__Clostridia.o__Clostridiales.f__Lachnospiraceae.g__uncultured_bacterium
	upstream	MIR1682,SREBF1(dist=119)	chr14	5318834	5318834	A	G	1.09318e-08	k__Bacteria.p__Firmicutes.c__Clostridia.o__Clostridiales.f__Lachnospiraceae.g__uncultured_bacterium
	upstream	BPIFB3(dist=921)	chr20	10287093	10287093	A	G	4.20069e-08	k__Bacteria.p__Firmicutes.c__Clostridia.o__Clostridiales.f__Lachnospiraceae.g__uncultured_bacterium
	upstream	BPIFB3(dist=925)	chr20	10287089	10287089	T	C	4.20069e-08	k__Bacteria.p__Firmicutes.c__Clostridia.o__Clostridiales.f__Lachnospiraceae.g__uncultured_bacterium
	upstream	IGFBP2(dist=576)	chr7	23308367	23308367	T	C	1.68116e-06	k__Bacteria.p__Firmicutes.c__Clostridia.o__Clostridiales.f__Lachnospiraceae.g__uncultured_bacterium
	intergenic	NONE(dist=NONE),NONE(dist=NONE)	chrW	81612484	81612484	A	G	3.30795e-07	k__Bacteria.p__Firmicutes.c__Clostridia.o__Clostridiales.f__Peptococcaceae.g__uncultured
	intergenic	GATA6(dist=888661),MIR1597(dist=249241)	chr2	103542775	103542775	G	A	5.38672e-07	k__Bacteria.p__Firmicutes.c__Clostridia.o__Clostridiales.f__Peptococcaceae.g__uncultured
	intergenic	AARS2(dist=4855),HSP90AB1(dist=51704)	chr3	30341387	30341387	T	C	9.92095e-07	k__Bacteria.p__Firmicutes.c__Clostridia.o__Clostridiales.f__Peptococcaceae.g__uncultured
	intergenic	BAZ2B(dist=48994),NONE(dist=NONE)	chr7	36710651	36710651	A	G	1.29317e-06	k__Bacteria.p__Firmicutes.c__Clostridia.o__Clostridiales.f__Peptococcaceae.g__uncultured
	intergenic	PHF21A(dist=4627),LARGE2(dist=3239)	chr5	24134085	24134085	A	C	1.68116e-06	k__Bacteria.p__Firmicutes.c__Clostridia.o__Clostridiales.f__Peptococcaceae.g__uncultured
	intergenic	WDR5(dist=190663),COL5A1(dist=35915)	chr17	7698354	7698354	G	A	1.68116e-06	k__Bacteria.p__Firmicutes.c__Clostridia.o__Clostridiales.f__Peptococcaceae.g__uncultured
	intergenic	MIR1676(dist=19538),GMFB(dist=19502)	chr5	56622433	56622433	A	G	1.68116e-06	k__Bacteria.p__Firmicutes.c__Clostridia.o__Clostridiales.f__Peptococcaceae.g__uncultured
	intergenic	CG-16(dist=60826),JCHAIN(dist=222485)	chr4	49789791	49789791	A	G	2.8133e-06	k__Bacteria.p__Firmicutes.c__Clostridia.o__Clostridiales.f__Peptococcaceae.g__uncultured
	intergenic	PMM2(dist=36257),METTL22(dist=12397)	chr14	10497400	10497400	G	C	4.365e-06	k__Bacteria.p__Firmicutes.c__Clostridia.o__Clostridiales.f__Peptococcaceae.g__uncultured
	intergenic	SLC26A6(dist=34541),COPG1(dist=10620)	chr12	9490692	9490692	A	G	5.58819e-06	k__Bacteria.p__Firmicutes.c__Clostridia.o__Clostridiales.f__Peptococcaceae.g__uncultured
	intronic	MBNL3	chr4	3508711	3508711	T	C	2.32391e-06	k__Bacteria.p__Firmicutes.c__Clostridia.o__Clostridiales.f__Peptococcaceae.g__uncultured
	intronic	CRYBB1	chr15	7467421	7467421	A	G	6.88428e-07	k__Bacteria.p__Firmicutes.c__Clostridia.o__Clostridiales.f__Peptococcaceae.g__uncultured
	upstream	ECHDC3(dist=149)	chr1	6699167	6699167	T	A	8.10591e-07	k__Bacteria.p__Firmicutes.c__Clostridia.o__Clostridiales.f__Peptococcaceae.g__uncultured
	intergenic	RPRD1B(dist=66802),TNNC2(dist=41951)	chr20	10468973	10468973	T	C	1.77101e-08	k__Bacteria.p__Firmicutes.c__Clostridia.o__Clostridiales.f__Peptostreptococcaceae.g__Intestinibacter
	intergenic	MIR7478(dist=370530),OR6B1(dist=3810)	chr10	1203609	1203609	C	G	9.64969e-08	k__Bacteria.p__Firmicutes.c__Clostridia.o__Clostridiales.f__Peptostreptococcaceae.g__Intestinibacter
	intergenic	FAM210B(dist=30699),CBLN4(dist=44967)	chr20	12063464	12063464	G	C	3.07812e-07	k__Bacteria.p__Firmicutes.c__Clostridia.o__Clostridiales.f__Peptostreptococcaceae.g__Intestinibacter
	intergenic	PRKAG1(dist=12746),ASB8(dist=66008)	chr33	7190748	7190748	A	C	4.6846e-07	k__Bacteria.p__Firmicutes.c__Clostridia.o__Clostridiales.f__Peptostreptococcaceae.g__Intestinibacter
	intergenic	NONE(dist=NONE),MIR7445-2(dist=856651)	chr1	162257059	162257059	C	T	8.66327e-07	k__Bacteria.p__Firmicutes.c__Clostridia.o__Clostridiales.f__Peptostreptococcaceae.g__Intestinibacter
	intergenic	RPRD1B(dist=66755),TNNC2(dist=41998)	chr20	10468926	10468926	A	G	1.20996e-06	k__Bacteria.p__Firmicutes.c__Clostridia.o__Clostridiales.f__Peptostreptococcaceae.g__Intestinibacter
	intergenic	FABP1(dist=15579),RPIA(dist=171430)	chr4	86001614	86001614	C	T	4.097e-06	k__Bacteria.p__Firmicutes.c__Clostridia.o__Clostridiales.f__Peptostreptococcaceae.g__Intestinibacter
	intergenic	C3AR1(dist=41975),KCNJ8(dist=117357)	chr1	66838750	66838750	T	C	4.9334e-06	k__Bacteria.p__Firmicutes.c__Clostridia.o__Clostridiales.f__Peptostreptococcaceae.g__Intestinibacter
	intergenic	UQCRFS1(dist=210443),POP4(dist=27363)	chr11	8328520	8328520	A	T	4.19258e-06	k__Bacteria.p__Firmicutes.c__Clostridia.o__Clostridiales.f__Peptostreptococcaceae.g__Peptoclostridium
	intergenic	MID1IP1(dist=21664),OTC(dist=137215)	chr1	114069212	114069212	C	T	6.05671e-06	k__Bacteria.p__Firmicutes.c__Clostridia.o__Clostridiales.f__Peptostreptococcaceae.g__Peptoclostridium
	intergenic	BTG1(dist=364532),UBE2N(dist=75933)	chr1	44796428	44796428	C	T	5.58819e-06	k__Bacteria.p__Firmicutes.c__Clostridia.o__Clostridiales.f__Peptostreptococcaceae.g__Romboutsia
	intergenic	IFI27L1(dist=67526),SMIM12(dist=28154)	chr23	4558967	4558967	A	G	4.64087e-06	k__Bacteria.p__Firmicutes.c__Clostridia.o__Clostridiales.f__Peptostreptococcaceae.g__Terrisporobacter
	intergenic	NMUR1(dist=44315),CHRND(dist=265812)	chr9	15490478	15490478	C	T	5.93196e-06	k__Bacteria.p__Firmicutes.c__Clostridia.o__Clostridiales.f__Peptostreptococcaceae.g__Terrisporobacter
	intergenic	PNPLA7(dist=107903),MIR1707(dist=16588)	chr17	2177215	2177215	C	T	6.17812e-06	k__Bacteria.p__Firmicutes.c__Clostridia.o__Clostridiales.f__Peptostreptococcaceae.g__uncultured
	intergenic	LOC422090(dist=12260),GCGR(dist=17775)	chr18	9886484	9886484	G	T	4.097e-06	k__Bacteria.p__Firmicutes.c__Clostridia.o__Clostridiales.f__Ruminococcaceae.g__Anaerofilum
	intergenic	C14H16orf59(dist=2092),MIR1715(dist=47757)	chr14	14580681	14580681	A	G	1.96297e-06	k__Bacteria.p__Firmicutes.c__Clostridia.o__Clostridiales.f__Ruminococcaceae.g__Anaerofilum
	intergenic	UCHL3(dist=1190491),BORA(dist=13933)	chr1	157607805	157607805	G	T	5.27356e-06	k__Bacteria.p__Firmicutes.c__Clostridia.o__Clostridiales.f__Ruminococcaceae.g__Anaerofilum
	intronic	TFEB	chr26	4937614	4937614	C	T	7.56762e-07	k__Bacteria.p__Firmicutes.c__Clostridia.o__Clostridiales.f__Ruminococcaceae.g__Anaerofilum
	intergenic	OLFM4(dist=94188),PCDH8(dist=4554)	chr1	167015153	167015153	T	C	2.32391e-06	k__Bacteria.p__Firmicutes.c__Clostridia.o__Clostridiales.f__Ruminococcaceae.g__Anaerotruncus
	intergenic	BAZ2B(dist=48994),NONE(dist=NONE)	chr7	36710651	36710651	A	G	7.25123e-09	k__Bacteria.p__Firmicutes.c__Clostridia.o__Clostridiales.f__Ruminococcaceae.g__Candidatus_Soleaferrea
	intergenic	ZEB1(dist=98248),BAMBI(dist=722106)	chr2	14592406	14592406	T	A	1.39338e-08	k__Bacteria.p__Firmicutes.c__Clostridia.o__Clostridiales.f__Ruminococcaceae.g__Candidatus_Soleaferrea
	intergenic	ZEB1(dist=98308),BAMBI(dist=722046)	chr2	14592466	14592466	T	C	1.39338e-08	k__Bacteria.p__Firmicutes.c__Clostridia.o__Clostridiales.f__Ruminococcaceae.g__Candidatus_Soleaferrea
	intergenic	YIPF3(dist=3572),LRRC73(dist=1112)	chr3	31042793	31042793	G	A	2.32391e-06	k__Bacteria.p__Firmicutes.c__Clostridia.o__Clostridiales.f__Ruminococcaceae.g__Candidatus_Soleaferrea
	intergenic	IGSF11(dist=139079),LSAMP(dist=868521)	chr1	81850876	81850876	T	C	2.6401e-06	k__Bacteria.p__Firmicutes.c__Clostridia.o__Clostridiales.f__Ruminococcaceae.g__Candidatus_Soleaferrea
	intergenic	PUM2(dist=45306),RHOB(dist=14549)	chr3	101666824	101666824	A	G	3.6215e-06	k__Bacteria.p__Firmicutes.c__Clostridia.o__Clostridiales.f__Ruminococcaceae.g__Candidatus_Soleaferrea
	intergenic	HOXB1(dist=154860),CBX1(dist=23185)	chr27	6445442	6445442	A	G	3.85594e-06	k__Bacteria.p__Firmicutes.c__Clostridia.o__Clostridiales.f__Ruminococcaceae.g__Candidatus_Soleaferrea
	intronic	FUT9	chr3	72993260	72993260	C	T	2.63916e-09	k__Bacteria.p__Firmicutes.c__Clostridia.o__Clostridiales.f__Ruminococcaceae.g__Candidatus_Soleaferrea
	intronic	PLAG1	chr2	111243095	111243095	A	G	7.16434e-08	k__Bacteria.p__Firmicutes.c__Clostridia.o__Clostridiales.f__Ruminococcaceae.g__Candidatus_Soleaferrea
	intronic	ACTN4	chr32	82102	82102	T	C	4.93811e-06	k__Bacteria.p__Firmicutes.c__Clostridia.o__Clostridiales.f__Ruminococcaceae.g__Candidatus_Soleaferrea
	intergenic	RAB33B(dist=3372),MIR1575(dist=210422)	chr4	29314559	29314559	A	C	1.50845e-08	k__Bacteria.p__Firmicutes.c__Clostridia.o__Clostridiales.f__Ruminococcaceae.g__Faecalibacterium
[truncated: 504 more rows]
